# Supplementary material for: Non-canonical reader modules of BAZ1A promote recovery from DNA damage
Source: Nat Commun. 2017 Oct 11;8:862. doi: 10.1038/s41467-017-00866-0 (PMC5636791; doi:10.1038/s41467-017-00866-0)
Supplement: Supplementary file 2 — Supplementary Data 1 [file 41467_2017_866_MOESM2_ESM.xls]

## Sheet: Title
Supplementary Data 1: RNA sequencing results from a 4-way comparison of re-expressing BAZ1A wild-type and BAZ1AKAKY mutant cells in control and UVC-irradiated conditions. Gene sets listed here are graphically represented in Fig. 7g. Significance cut-off is p < 0.01 and absolute log2 fold-change (FC) > 1. Enrichment for signaling pathways in the in "UP in UVC only" group was derived from the React…

## Sheet: Reactome - UP in UVC only
Pathway	p values
Integrin cell surface interactions	5.56008e-05
IRAK4 deficiency (TLR2/4)	0.000219197
MyD88 deficiency (TLR2/4)	0.000219197
Extracellular matrix organization	0.00068468
Fibronectin matrix formation	0.000776341
Elastic fibre formation	0.00185955
Platelet degranulation	0.00217501
Signal Transduction	0.00290159
Response to elevated platelet cytosolic Ca2+	0.00315527
G alpha (q) signalling events	0.00323199
Chondroitin sulfate biosynthesis	0.00333296
Diseases associated with the TLR signaling cascade	0.00333296
Diseases of Immune System	0.00333296
O-linked glycosylation	0.00417063
GPCR downstream signaling	0.00579377
BH3-only proteins associate with and inactivate anti-apoptotic BCL-2 members	0.00687174
TRIF-mediated programmed cell death	0.00687174
Syndecan interactions	0.00737546
Class A/1 (Rhodopsin-like receptors)	0.00823592
Gastrin-CREB signalling pathway via PKC and MAPK	0.00860014

## Sheet: UP in UVC only
Entrez ID	symbol	control p	uvc p	control FC	uvc FC	controlDirection	uvcDirection
10000	AKT3	1.28518e-06	4.47319e-08	0.876287	1.40375	0	1
100130418	CECR7	0.377361	0.00215904	0.209925	1.02249	0	1
10023	FRAT1	0.0182704	0.000569082	0.865392	3.12537	0	1
100271722	LINC00899	0.0361482	0.00417882	0.867637	1.48336	0	1
100288175	LOC100288175	0.00227997	0.00103071	0.905074	1.25582	0	1
100302237	MIR1281	0.850654	0.0097155	0.166533	3.27144	0	1
100379345	MIR181A2HG	0.113821	0.00460336	0.742152	1.86795	0	1
10046	MAMLD1	1.40934e-07	4.77213e-07	0.860485	1.01194	0	1
100505475	SYNE1-AS1	0.775942	0.00326397	0.125629	2.26085	0	1
100505504	LOC100505504	4.15029e-05	6.22193e-07	0.775131	1.61735	0	1
100505865	LINC00920	0.0100002	0.00734493	1.7555	2.87126	0	1
100506188	LOC100506188	0.094683	0.000839774	0.922067	3.86276	0	1
100506411	LOC100506411	0.0188448	0.000796225	1.35468	3.34054	0	1
100506621	LINC01279	0.0922725	0.00666194	0.980723	2.7816	0	1
100507244	MAMDC2-AS1	0.0357047	0.00161084	1.47943	3.15112	0	1
100507419	LOC100507419	0.162063	0.00715202	0.539305	1.28671	0	1
100507567	RAB11B-AS1	0.245866	0.00482349	0.305369	1.01325	0	1
100509764	LOC100509764	0.000755872	0.000745914	0.850758	1.04378	0	1
100652768	LOC100652768	0.000467583	0.000983057	0.885302	1.08684	0	1
100652772	NNT-AS1	2.32028e-07	3.57751e-08	0.858112	1.36407	0	1
10071	MUC12	0.0222087	0.000443159	0.858051	2.39498	0	1
100861555	LINC00565	0.13648	0.00886007	0.984381	2.72084	0	1
100874365	HOXC-AS3	0.0269011	0.000837799	0.613415	1.31255	0	1
10133	OPTN	2.10808e-08	3.20671e-09	0.917987	1.26544	0	1
10148	EBI3	0.0435702	0.000250782	1.85064	3.72108	0	1
10186	LHFP	2.83364e-05	2.64426e-05	0.858173	1.19338	0	1
101926940	LOC101926940	0.0223975	0.000472395	0.476232	1.16259	0	1
101927045	LOC101927045	0.391616	0.00580886	0.329652	1.88447	0	1
101927204	LOC101927204	0.192814	0.000464562	0.49417	2.57779	0	1
101927245	LOC101927245	0.0179671	0.00341753	1.51521	2.77115	0	1
101927256	LOC101927256	0.0110528	0.000250538	1.29772	3.42142	0	1
101927583	LOC101927583	0.353412	0.00271644	1.04786	3.89049	0	1
101927770	LOC101927770	0.903193	0.0040412	-0.106199	3.06782	0	1
101927954	LOC101927954	0.098656	0.00497064	0.894393	1.6692	0	1
101928062	LINC01481	0.0929319	0.00803878	0.542804	1.70622	0	1
101928076	LOC101928076	0.227759	0.00341858	0.489713	2.89483	0	1
101928415	LOC101928415	0.353724	0.00595285	0.476303	1.95246	0	1
101928489	LOC101928489	0.113727	0.00126712	0.494532	2.30726	0	1
101928796	LOC101928796	0.0111993	0.00680158	2.64518	2.79812	0	1
101928819	LOC101928819	0.010153	0.000564322	2.49647	4.39216	0	1
101928841	LOC101928841	3.77927e-07	6.05191e-07	0.880336	1.05593	0	1
101928955	LOC101928955	0.0553614	0.00195447	0.916792	3.6374	0	1
101929004	LOC101929004	0.106242	0.00284244	1.25868	2.88541	0	1
101929530	LOC101929530	0.0579572	0.00224565	1.45335	3.38098	0	1
101930052	LOC101930052	0.161053	0.00856235	1.05579	2.71786	0	1
101930246	LOC101930246	0.172004	0.00540485	0.634227	2.23891	0	1
101954264	RNVU1-4	0.0779033	0.00157433	1.25332	3.48523	0	1
101954268	RNVU1-20	0.0779033	0.00157433	1.25332	3.48523	0	1
10221	TRIB1	0.00430938	0.00797972	0.898791	1.95436	0	1
102723419	102723419	0.0628121	0.00371691	0.708442	1.67203	0	1
102724050	LOC102724050	4.12487e-05	1.82914e-06	0.774818	1.24854	0	1
102724147	LOC102724147	0.142518	2.24036e-06	0.216268	1.40386	0	1
102724438	LOC102724438	0.214787	0.00839071	1.01944	2.69867	0	1
102724783	102724783	0.189801	0.0049734	0.497699	2.23785	0	1
10468	FST	0.681419	2.9422e-05	0.0717916	1.45887	0	1
10529	NEBL	0.00078497	0.00259525	0.81766	1.05902	0	1
10675	CSPG5	0.00373644	0.000468454	0.791764	1.35958	0	1
11009	IL24	0.0125253	0.00230013	1.51936	3.64389	0	1
11096	ADAMTS5	0.000958584	1.23421e-05	0.631501	1.43942	0	1
11117	EMILIN1	0.002589	0.00161252	0.976035	1.2203	0	1
11209	MST1P2	0.193608	0.00821999	0.98245	2.71786	0	1
11226	GALNT6	0.00247894	3.70696e-05	0.798662	1.84581	0	1
112755	STX1B	0.0359385	0.0058444	1.20905	2.61019	0	1
115572	FAM46B	0.000227344	0.00119306	0.871908	1.29558	0	1
115704	EVI5L	0.000445971	0.000116168	0.805476	1.15683	0	1
115948	CCDC151	0.0239082	0.00987628	1.79109	2.2457	0	1
1188	CLCNKB	0.0972849	0.00304429	1.57351	3.62202	0	1
122553	TRAPPC6B	0.452109	5.67085e-05	0.110841	1.02849	0	1
122786	FRMD6	0.0214949	0.000949228	0.454566	1.09641	0	1
126567	C2CD4C	0.274565	0.00700672	0.926529	3.06415	0	1
1290	COL5A2	0.0017455	0.000191377	0.690219	1.1143	0	1
1292	COL6A2	0.00246243	3.38079e-05	0.957542	1.6873	0	1
1316	KLF6	0.122344	0.00115079	0.424927	1.39978	0	1
133418	EMB	0.000318202	1.29813e-05	0.583983	1.111	0	1
135932	TMEM139	0.0103458	0.00240965	2.79589	4.12499	0	1
1382	CRABP2	1.2201e-06	1.71606e-07	0.834113	1.1383	0	1
139728	PNCK	0.0234381	0.00198563	2.62537	3.78404	0	1
140680	C20orf96	0.118477	0.00267636	1.54412	3.7465	0	1
144811	LACC1	0.000267465	0.000226499	0.757519	1.21985	0	1
146183	OTOA	0.0235536	0.000192497	1.9284	3.73173	0	1
146857	SLFN13	0.0492806	0.000181566	1.05715	3.82142	0	1
147111	NOTUM	0.0361482	0.000267464	0.566488	1.36392	0	1
147372	CCBE1	0.0888034	0.00101495	0.394298	1.17889	0	1
1490	CTGF	0.918078	0.00789432	0.0490031	1.58412	0	1
149095	DCST1	0.661413	0.00525162	0.198877	1.51662	0	1
154092	LINC01010	0.0474741	0.00698808	1.02656	2.18205	0	1
154790	CLEC2L	0.169404	0.00166669	1.28571	3.43063	0	1
157574	FBXO16	0.0615758	0.00510894	1.6721	3.22977	0	1
158511	CSAG1	0.277027	0.00102731	0.820842	4.03951	0	1
161835	FSIP1	0.0770386	0.000258748	0.324607	1.19787	0	1
1666	DECR1	1.64437e-05	9.61777e-07	0.670073	1.0652	0	1
1674	DES	0.198934	0.00155714	0.545133	1.81543	0	1
1820	ARID3A	2.01745e-06	1.52281e-07	0.859533	1.37235	0	1
1827	RCAN1	6.48653e-06	6.25065e-08	0.698904	1.24403	0	1
183	AGT	0.0254118	0.00132347	1.41767	3.37533	0	1
1848	DUSP6	0.12201	0.00728834	0.497936	1.99354	0	1
1893	ECM1	0.00170239	4.78227e-06	0.69056	1.53924	0	1
1909	EDNRA	6.24808e-05	0.000201892	0.810814	1.0205	0	1
196264	MPZL3	0.0502414	0.00669702	0.472889	1.02421	0	1
197187	SNAI3-AS1	0.841432	0.00733901	0.113438	1.52406	0	1
200558	APLF	0.0254625	0.00293842	1.41698	2.99549	0	1
200734	SPRED2	0.696407	3.90488e-05	0.0639784	1.08965	0	1
2012	EMP1	2.85203e-06	2.24135e-07	0.819477	1.37503	0	1
201232	SLC16A13	0.0241505	0.00873594	0.753679	1.12426	0	1
202181	LOC202181	0.014836	0.00608794	2.90609	3.39814	0	1
203062	TSNARE1	0.578439	0.00345582	0.282865	2.29782	0	1
2113	ETS1	0.0318011	0.000424646	0.48528	1.30298	0	1
219285	SAMD9L	0.83417	0.000738419	-0.0499099	1.34769	0	1
220001	VWCE	0.775162	0.00204675	0.212784	3.46736	0	1
220930	ZEB1-AS1	0.0707005	0.00310674	0.667209	1.61876	0	1
222171	PRR15	0.11121	0.00477818	0.891876	2.33869	0	1
222183	SRRM3	0.00246454	0.000289607	0.934673	1.62134	0	1
2246	FGF1	0.0160568	0.00687763	1.25083	2.06519	0	1
2256	FGF11	0.00942503	8.37036e-05	0.474815	1.14794	0	1
22822	PHLDA1	0.00153281	3.96475e-06	0.476256	1.02221	0	1
22943	DKK1	0.2339	0.00252412	-0.280943	1.58838	0	1
23034	SAMD4A	3.59004e-05	2.53484e-05	0.855089	1.53673	0	1
23046	KIF21B	0.0158239	0.00381873	0.847726	1.07789	0	1
2309	FOXO3	0.0447449	0.00018042	0.403461	1.38689	0	1
23209	MLC1	0.0129842	0.000644903	1.80762	3.58979	0	1
23228	PLCL2	0.000740678	0.000699955	0.741061	1.00636	0	1
23281	MTUS2	1.83663e-06	2.97038e-06	0.996421	1.16858	0	1
2335	FN1	1.82682e-09	2.26693e-09	0.907484	1.00313	0	1
23461	ABCA5	0.00237553	0.000979895	0.779732	1.31835	0	1
2355	FOSL2	0.294992	7.20116e-06	0.168335	1.07203	0	1
23670	TMEM2	1.43869e-06	2.14475e-08	0.722569	1.18638	0	1
253430	IPMK	0.13122	0.00470309	0.28608	1.01598	0	1
253559	CADM2	0.043005	0.00924175	1.82354	3.04512	0	1
254228	FAM26E	0.388152	0.00368688	0.772147	3.42946	0	1
255783	INAFM1	0.0177226	5.78255e-05	0.448242	1.10492	0	1
256472	TMEM151A	0.0217729	0.00584912	1.08783	1.67574	0	1
256691	MAMDC2	3.72192e-07	8.40327e-08	0.777418	1.03847	0	1
256815	C10orf67	0.0710639	0.00897607	1.01259	2.72179	0	1
25858	TEX40	0.723016	0.00143646	0.239452	2.9305	0	1
25897	RNF19A	0.00198136	3.98368e-06	0.453811	1.05959	0	1
25946	ZNF385A	3.98593e-06	3.50085e-08	0.71881	1.22851	0	1
26002	MOXD1	0.197055	0.00551145	1.04315	3.06161	0	1
26053	AUTS2	5.44254e-06	8.36055e-07	0.77938	1.09544	0	1
26150	RIBC2	0.00116992	0.00102569	0.983294	1.27336	0	1
2628	GATM	0.137739	0.0090204	0.92529	3.1341	0	1
266743	NPAS4	0.00873524	0.00179916	0.884178	2.20958	0	1
2669	GEM	0.883096	0.00888289	-0.0437191	1.36037	0	1
2690	GHR	0.0280758	0.00556741	1.9644	2.91915	0	1
27075	TSPAN13	0.00011401	0.000105963	0.788276	1.23984	0	1
27113	BBC3	0.0168015	0.000166991	0.56468	1.30638	0	1
27122	DKK3	2.10107e-09	3.88844e-09	0.977717	1.073	0	1
282890	ZNF311	0.00257778	0.000475179	0.821608	1.08835	0	1
283677	REC114	0.0073845	0.000217177	0.48896	1.02254	0	1
284069	FAM171A2	0.0385295	0.0033167	0.611889	1.10921	0	1
286336	FAM78A	0.216474	0.00234174	0.916762	3.01827	0	1
29070	CCDC113	0.521423	0.000365316	0.12292	1.06536	0	1
2925	GRPR	0.217391	0.000262651	0.793585	3.70824	0	1
2998	GYS2	0.0351168	0.00613769	1.59565	3.14634	0	1
30012	TLX3	5.3642e-07	2.21538e-07	0.955844	1.30254	0	1
3005	H1F0	3.86547e-05	4.05822e-06	0.608401	1.04075	0	1
3221	HOXC4	0.0239069	0.000302701	0.571763	1.1968	0	1
333	APLP1	9.38254e-06	3.24086e-07	0.724588	1.04816	0	1
3363	HTR7	0.094494	0.00765056	0.846378	2.17164	0	1
342184	FMN1	0.382637	2.37618e-05	0.155977	1.57535	0	1
3426	CFI	0.220907	0.00718752	0.588602	2.30352	0	1
3429	IFI27	0.0514732	7.44792e-05	1.13872	4.07536	0	1
345651	ACTBL2	0.0949625	0.00338811	1.29072	3.02088	0	1
347902	AMIGO2	0.0786091	1.30809e-06	0.305835	1.36674	0	1
348013	TMEM255B	0.0101018	0.00380532	2.26623	3.50846	0	1
348110	ARPIN	1.71575e-06	1.55394e-07	0.701841	1.05855	0	1
349075	ZNF713	0.0887715	0.00343263	0.649112	2.23443	0	1
3491	CYR61	0.801208	0.00842282	-0.129796	1.92677	0	1
3554	IL1R1	2.84136e-06	2.60134e-05	0.938287	1.26566	0	1
3569	IL6	0.00529299	0.00874031	0.894971	1.73259	0	1
3575	IL7R	7.47466e-05	1.18291e-06	0.726853	1.21688	0	1
36	ACADSB	0.000156512	9.25926e-06	0.656476	1.2805	0	1
360	AQP3	4.42688e-09	1.67177e-09	0.979294	1.34451	0	1
3638	INSIG1	0.373753	0.00122339	0.182098	1.04784	0	1
3678	ITGA5	1.45429e-10	2.77979e-11	0.923591	1.10806	0	1
374	AREG	0.222746	0.00547334	0.341783	1.82387	0	1
3750	KCND1	0.0845289	0.00381873	0.465062	1.17351	0	1
375190	FAM228B	0.025047	0.00391648	0.82508	1.48601	0	1
3784	KCNQ1	0.342742	0.00464298	0.428497	2.03221	0	1
387509	GPR153	0.00441014	0.00022461	0.588145	1.00455	0	1
388135	C15orf59	0.0162484	0.00644163	2.54258	3.47096	0	1
388165	UBE2Q2P1	0.420999	0.000898316	0.627189	3.49424	0	1
388324	INCA1	0.00872327	0.00380867	0.967245	1.48207	0	1
3892	KRT86	0.00156344	0.000700514	0.80142	1.04217	0	1
389831	LOC389831	0.259296	0.00467365	0.559695	2.51581	0	1
390064	OR51I2	0.264414	0.000361411	1.32648	3.82566	0	1
390066	OR52D1	0.0399516	0.00048681	2.56522	4.30658	0	1
3957	LGALS2	0.262248	0.00903672	0.956443	2.58391	0	1
399726	CASC10	5.73705e-05	9.8327e-05	0.776129	1.02477	0	1
400451	FAM174B	0.239573	0.006209	0.782994	3.14527	0	1
400643	LINC00668	0.0414074	0.001619	0.807113	1.78622	0	1
400720	ZNF772	0.289899	0.00944363	0.454512	1.61416	0	1
401494	PTPLAD2	0.00294032	0.000389955	0.776239	1.28405	0	1
4060	LUM	4.42907e-05	1.10461e-06	0.650532	1.06927	0	1
4111	MAGEA12	0.0399211	0.00993061	1.54247	2.72497	0	1
414149	ACBD7	0.0414898	0.00556045	1.48399	3.23693	0	1
4192	MDK	2.94637e-07	3.44814e-07	0.940675	1.00628	0	1
4359	MPZ	0.898828	0.000401984	0.0582648	2.72066	0	1
441631	TSPAN11	0.0605585	0.00160583	2.19501	3.73834	0	1
4501	MT1X	0.00240762	0.000290627	0.676533	1.26981	0	1
478	ATP1A3	0.0245712	0.0041632	0.965091	1.72149	0	1
4804	NGFR	0.0188873	0.000378505	1.75072	4.20622	0	1
4940	OAS3	5.10339e-08	2.48449e-07	0.923987	1.09238	0	1
5031	P2RY6	0.0534706	0.000887995	0.950417	2.72236	0	1
50515	CHST11	1.69777e-08	7.71805e-09	0.794603	1.01776	0	1
51087	YBX2	0.420908	0.000934147	0.550436	3.43302	0	1
51101	ZC2HC1A	0.00117668	0.00110381	0.654085	1.01728	0	1
51226	COPZ2	1.5781e-06	1.91285e-07	0.900191	1.2442	0	1
51227	PIGP	0.00146573	2.02357e-05	0.612294	1.28735	0	1
51294	PCDH12	0.92326	0.00561063	0.0823245	3.06952	0	1
51646	YPEL5	4.53245e-05	9.45778e-07	0.769184	1.75874	0	1
5175	PECAM1	0.0143037	0.000785035	2.05578	3.37549	0	1
51754	TMEM8B	0.000744663	0.00125994	0.907236	1.01258	0	1
5264	PHYH	4.38769e-06	7.80434e-07	0.790914	1.10283	0	1
5274	SERPINI1	1.19577e-07	7.67361e-09	0.817574	1.44986	0	1
5327	PLAT	0.00487332	0.000397364	0.641562	1.11027	0	1
53342	IL17D	0.0549935	0.00778375	0.639978	1.20683	0	1
54065	SMIM11	0.29938	0.00821505	0.624409	2.704	0	1
54463	FAM134B	5.74807e-06	1.06181e-05	0.816968	1.25154	0	1
54502	RBM47	0.000251525	0.000172233	0.753589	1.15857	0	1
54621	VSIG10	3.8746e-08	4.18347e-08	0.879559	1.01289	0	1
54795	TRPM4	0.0949594	0.00520341	0.490133	1.03248	0	1
54800	KLHL24	0.0196087	0.000499278	0.568988	1.83021	0	1
54809	SAMD9	0.00118933	1.42591e-05	0.533204	1.14101	0	1
54858	PGPEP1	0.000271787	0.000780188	0.983442	1.01094	0	1
55024	BANK1	0.0168613	0.000418408	0.481754	1.10577	0	1
55076	TMEM45A	1.82069e-07	2.84555e-06	0.980446	1.03051	0	1
55711	FAR2	4.98044e-07	1.1047e-06	0.830803	1.06976	0	1
5583	PRKCH	1.12289e-05	2.88029e-05	0.901484	1.20125	0	1
56034	PDGFC	2.5638e-05	2.03509e-06	0.643924	1.11063	0	1
56114	PCDHGA1	6.91514e-05	3.34821e-06	0.964427	1.75033	0	1
56121	PCDHB15	0.0162248	0.00230055	0.790354	1.79502	0	1
56123	PCDHB13	0.02979	0.00156883	0.646004	1.59722	0	1
58538	MPP4	0.0689168	0.00333509	0.517436	1.13519	0	1
59271	EVA1C	6.84817e-07	1.13387e-07	0.745165	1.07949	0	1
6038	RNASE4	0.012342	0.00135671	0.982027	1.85828	0	1
619208	FAM229B	0.000850067	4.87177e-05	0.694292	1.10332	0	1
619562	SNORA45A	0.279117	0.00982069	-0.358283	1.68682	0	1
6326	SCN2A	0.0173557	0.00291444	0.752651	1.20956	0	1
64207	IRF2BPL	0.191715	0.000166436	0.237204	1.12835	0	1
645638	WFDC21P	3.21481e-06	1.94574e-06	0.9227	1.28256	0	1
648987	LOC648987	3.47697e-08	5.67266e-08	0.925341	1.10572	0	1
65055	REEP1	0.0465382	0.000550307	0.526749	1.63845	0	1
652968	GATSL3	0.42375	0.00611253	0.428821	1.88997	0	1
6591	SNAI2	0.00292626	0.00740025	0.682336	1.02501	0	1
65983	GRAMD3	0.000462216	0.00070653	0.921602	1.9375	0	1
66004	LYNX1	0.0228605	0.00879116	1.35108	2.28278	0	1
6609	SMPD1	5.68833e-10	2.49107e-10	0.899537	1.05519	0	1
6623	SNCG	3.02317e-08	4.50553e-09	0.974245	1.26215	0	1
6674	SPAG1	1.26877e-06	4.18558e-05	0.941786	1.01028	0	1
683	BST1	0.0433987	0.00129769	1.14974	2.93311	0	1
6948	TCN2	0.000855189	0.000732297	0.986827	1.28869	0	1
7042	TGFB2	0.113285	0.000124655	0.273768	1.02876	0	1
7057	THBS1	0.0269764	5.39868e-06	0.460349	1.41497	0	1
7071	KLF10	0.0660333	0.000644903	0.426669	1.25295	0	1
7096	TLR1	0.0359302	0.00278244	1.28799	2.85847	0	1
7099	TLR4	0.806889	0.00443828	0.0688548	1.30354	0	1
726	CAPN5	0.000170403	4.95901e-05	0.952017	1.44575	0	1
727936	GXYLT2	0.380621	0.000971111	0.212618	1.27576	0	1
729178	STXBP5-AS1	0.000388207	0.000427319	0.763057	1.12413	0	1
7292	TNFSF4	0.597679	0.000663827	0.248109	4.19915	0	1
729862	LSP1P3	0.95063	0.00515826	0.052984	3.11403	0	1
745	MYRF	0.000138119	4.49791e-05	0.786622	1.02078	0	1
7481	WNT11	0.172177	0.000110321	1.10273	4.3626	0	1
757	TMEM50B	0.000123342	3.2275e-05	0.715926	1.06832	0	1
79012	CAMKV	0.264976	0.000411093	0.813457	4.10524	0	1
79098	C1orf116	0.0323984	0.00708971	1.538	3.43069	0	1
79586	CHPF	1.19748e-08	1.42427e-08	0.979098	1.03605	0	1
79895	ATP8B4	0.0133618	0.00191146	1.19358	1.94262	0	1
79925	SPEF2	0.00674493	0.00151218	0.675706	1.08013	0	1
79962	DNAJC22	0.0722253	0.00335202	0.503094	1.48797	0	1
79974	CPED1	0.0100097	0.000282722	0.887882	2.12223	0	1
8000	PSCA	0.0133353	0.00796675	0.945848	1.33963	0	1
80820	EEPD1	0.00146365	2.61928e-05	0.72143	1.45795	0	1
81569	ACTL8	0.578069	0.00856235	0.251065	1.51197	0	1
8321	FZD1	0.00629121	5.74392e-07	0.346402	1.21896	0	1
83439	TCF7L1	0.0177317	0.00975134	2.34596	2.93451	0	1
8352	HIST1H3C	0.0625783	0.00849801	2.57098	2.97148	0	1
83591	THAP2	0.541939	0.00548489	-0.135644	1.0469	0	1
83592	AKR1E2	0.938803	0.00631696	0.0598573	2.95366	0	1
83872	HMCN1	0.106284	0.000404946	0.287117	1.05422	0	1
84815	MGC12916	0.0506865	0.00261208	1.82277	3.49095	0	1
84837	ARHGAP5-AS1	0.0949829	0.00281293	0.635318	2.36233	0	1
8519	IFITM1	0.0221145	0.000942156	0.652624	1.58858	0	1
8553	BHLHE40	0.023049	0.000188775	0.516759	1.23799	0	1
8829	NRP1	2.29603e-09	1.01627e-10	0.906021	1.29589	0	1
89795	NAV3	1.0002e-05	1.27507e-05	0.746691	1.02749	0	1
89846	FGD3	0.0321813	0.00670311	0.970092	1.26607	0	1
89853	MVB12B	0.0541868	0.0070728	0.909512	1.80742	0	1
90427	BMF	0.00380828	6.75859e-05	0.518366	1.32938	0	1
90993	CREB3L1	1.71858e-05	1.69416e-06	0.927779	1.38427	0	1
9127	P2RX6	0.618144	0.00467874	0.212111	1.37976	0	1
9145	SYNGR1	0.00104909	3.43615e-05	0.918181	1.57507	0	1
91523	PCED1B	0.00971643	8.44595e-05	0.463632	1.25855	0	1
91663	MYADM	0.0858616	0.0001121	0.336301	1.08916	0	1
91828	EXOC3L4	0.0307107	0.00808049	2.51706	3.52961	0	1
9185	REPS2	3.03179e-05	2.97324e-06	0.75458	1.23372	0	1
928	CD9	5.2946e-06	1.52584e-07	0.670789	1.07968	0	1
929	CD14	0.491991	0.00536281	0.74888	3.94591	0	1
93099	DMKN	0.054756	0.000165218	1.93458	3.75704	0	1
94122	SYTL5	0.000613154	0.000868216	0.924316	1.48256	0	1
94137	RP1L1	0.0743933	0.00544033	1.05964	2.85025	0	1
9609	RAB36	0.00490224	0.000515802	0.80416	1.62938	0	1
963	CD53	0.464531	0.00132924	0.219157	1.47534	0	1
9687	GREB1	0.0121423	0.00264718	1.03041	1.38041	0	1
9751	SNPH	0.0948026	0.00232873	0.496013	1.10953	0	1
9881	TRANK1	0.0302469	0.00883548	0.54995	1.03527	0	1

## Sheet: UP in UVC and control
Entrez ID	symbol	control p	uvc p	control FC	uvc FC	controlDirection	uvcDirection
100128292	DLG5-AS1	0.00324447	0.00221778	1.85472	3.42949	1	1
100131378	C11orf91	0.000446077	0.000220857	1.48839	2.20122	1	1
100132111	LOC100132111	0.00108562	0.00970348	4.19958	3.27697	1	1
100132815	IPO5P1	0.00820487	0.00166828	1.44964	2.78491	1	1
100133941	CD24	7.00328e-11	3.10879e-08	2.16666	2.28323	1	1
100287616	LOXL1-AS1	1.48384e-05	2.46079e-05	1.05971	1.42741	1	1
100289635	ZNF605	1.23056e-07	2.14621e-06	3.37777	2.76148	1	1
1003	CDH5	0.0020094	0.00561333	3.54565	3.43633	1	1
100379571	BACE1-AS	5.01773e-05	0.000792406	1.3992	1.35873	1	1
100506428	CBR3-AS1	0.000813062	0.00286759	1.20874	1.16068	1	1
100506465	LINC01234	1.01392e-05	7.18457e-06	5.05111	6.49588	1	1
100507003	GFY	0.000139344	0.000667919	4.66652	3.57799	1	1
100507242	SNHG23	0.000425181	0.000368213	2.10203	1.51099	1	1
100507257	MEG9	0.000530433	0.00151399	2.04223	1.395	1	1
100507373	LOC100507373	6.3171e-06	5.79235e-05	1.51715	1.48603	1	1
100507588	TGFBR3L	2.16015e-05	8.38436e-06	1.29758	1.56209	1	1
100529215	ZNF559-ZNF177	0.00221402	0.0033449	1.73856	1.72479	1	1
100533496	TVP23C-CDRT4	8.33356e-08	3.82451e-05	1.69349	1.03474	1	1
100652759	PRICKLE2-AS1	0.00290137	0.00540578	3.14507	2.96102	1	1
10076	PTPRU	7.57546e-09	1.74345e-07	3.8126	3.03192	1	1
100820829	MYZAP	0.00139651	0.00180472	1.20411	1.82325	1	1
100861550	PDX1-AS1	0.00205862	0.00570049	3.55662	3.27401	1	1
100873947	LMLN-AS1	0.00709803	0.00270699	2.03682	2.96186	1	1
100874006	TTC3-AS1	0.000201964	0.00168279	1.06084	1.19304	1	1
100874032	PRRT3-AS1	6.49797e-05	5.64379e-05	1.14455	1.35463	1	1
100874055	LINC00570	0.00657555	6.61673e-05	2.67867	4.22382	1	1
100996805	LOC100996805	0.00275178	0.00719196	1.74223	1.89086	1	1
10149	GPR64	1.31878e-12	4.62969e-11	2.65291	3.00671	1	1
10178	TENM1	7.87515e-11	3.37843e-09	2.76866	3.54528	1	1
101926996	LOC101926996	3.80099e-05	0.00139112	5.16098	3.80312	1	1
101927111	SUCLG2-AS1	0.000497137	0.00134792	1.1338	1.45553	1	1
101927188	LOC101927188	2.04774e-06	2.76626e-06	1.47433	2.02799	1	1
101927642	LINC01444	1.76887e-05	1.36372e-05	1.26975	1.59814	1	1
101927775	101927775	0.000971375	0.00666516	3.86283	3.27144	1	1
101928034	LOC101928034	1.64914e-06	1.31425e-06	1.81603	2.87495	1	1
101928290	PLBD1-AS1	0.00334668	0.00155386	1.33693	2.12743	1	1
101928317	LOC101928317	5.52935e-05	0.00146863	1.26246	1.21574	1	1
101928352	LOC101928352	0.000688403	0.000597273	1.93973	2.51599	1	1
101928741	LOC101928741	0.00011055	0.00807547	4.04076	1.93797	1	1
101928793	LOC101928793	0.000159282	6.74289e-05	1.92526	1.7361	1	1
101929369	SNHG24	0.00183643	0.00320523	2.43784	1.84268	1	1
101929532	LOC101929532	0.00894024	0.00621896	1.95735	2.97478	1	1
10202	DHRS2	0.000388405	0.00103014	3.66816	3.99863	1	1
10205	MPZL2	1.12289e-05	0.000989809	4.45317	2.69944	1	1
1026	CDKN1A	2.37981e-11	2.9462e-11	2.00321	2.92342	1	1
102723354	LOC102723354	0.00629121	0.00730804	2.05634	2.8187	1	1
102723625	LOC102723625	0.00369484	0.00242127	1.07011	1.45505	1	1
102723888	LOC102723888	2.35571e-05	5.55636e-05	5.60836	5.33563	1	1
102724043	LOC102724043	0.000265902	8.60877e-06	1.13594	3.25436	1	1
102724094	LOC102724094	0.000131157	5.70653e-05	1.92118	2.66921	1	1
102724428	LOC102724428	1.2217e-06	8.00057e-05	1.19504	1.22956	1	1
102725057	LOC102725057	0.00306323	0.00184882	1.14488	1.51576	1	1
102725276	LOC102725276	8.23512e-06	0.000209727	3.66387	2.10101	1	1
102725390	LOC102725390	0.000771339	0.000454804	2.90886	3.93046	1	1
1032	CDKN2D	6.55472e-07	2.8451e-05	1.20882	1.07636	1	1
10335	MRVI1	0.000213658	4.84407e-05	5.02171	5.77295	1	1
1040	CDS1	4.03186e-05	0.00463866	1.14084	1.02316	1	1
10457	GPNMB	2.20582e-09	2.20043e-08	2.48416	3.59337	1	1
10501	SEMA6B	1.06364e-05	2.87723e-05	5.00258	6.23989	1	1
10630	PDPN	0.00102379	5.14926e-05	3.19003	4.19806	1	1
10653	SPINT2	6.62544e-08	5.89523e-07	2.85521	2.72796	1	1
10723	SLC12A7	1.25425e-08	1.85873e-09	1.04996	1.24265	1	1
10761	PLAC1	4.4516e-06	0.000299471	2.45592	2.04451	1	1
10911	UTS2	2.37526e-08	2.5104e-07	2.51247	2.84242	1	1
11020	IFT27	1.71942e-06	5.49238e-06	2.80961	2.85451	1	1
11043	MID2	1.15439e-05	5.12328e-05	1.07277	1.38413	1	1
11076	TPPP	4.24039e-11	7.91154e-08	1.63783	1.03802	1	1
11077	HSF2BP	0.000172679	0.00125944	1.29484	1.10919	1	1
11142	PKIG	4.86186e-07	3.15733e-06	1.64693	1.62051	1	1
11156	PTP4A3	0.00299772	1.58469e-06	1.26776	5.17375	1	1
11173	ADAMTS7	5.03182e-06	4.69307e-05	2.20659	2.4333	1	1
1124	CHN2	0.000195935	0.000658666	2.45143	3.97991	1	1
11247	NXPH4	3.96751e-07	2.91669e-06	1.6537	1.87385	1	1
1132	CHRM4	0.00251455	0.000957737	1.92029	2.82007	1	1
11322	TMC6	1.45508e-05	3.60328e-05	1.33345	1.30936	1	1
113278	SLC52A3	1.17353e-05	0.000648369	5.09065	3.19429	1	1
11343	MGLL	4.76229e-14	6.68337e-14	1.31802	1.46703	1	1
113451	AZIN2	0.00814189	0.00824671	1.78727	2.06048	1	1
113791	PIK3IP1	0.00189762	0.00184124	1.38603	1.58357	1	1
114783	LMTK3	1.8953e-05	3.05666e-05	2.69661	3.213	1	1
114897	C1QTNF1	1.96496e-08	2.65811e-07	1.12109	1.10734	1	1
114898	C1QTNF2	0.00223636	0.000104169	1.56073	3.44648	1	1
114904	C1QTNF6	2.75403e-11	6.47527e-10	3.10669	2.67997	1	1
115701	ALPK2	2.13524e-08	5.42257e-06	1.83549	2.06385	1	1
115827	RAB3C	0.000183027	0.00081365	1.84061	2.88301	1	1
116211	TM4SF19	0.000153594	0.00478118	2.88323	2.09073	1	1
116931	MED12L	4.7546e-06	9.97595e-06	1.35878	1.79171	1	1
118429	ANTXR2	1.62149e-10	8.26541e-10	1.527	1.79689	1	1
118442	GPR62	0.00710305	0.00378907	2.98085	3.29458	1	1
119	ADD2	7.72907e-08	6.08672e-08	10.5955	11.0355	1	1
122042	RXFP2	5.69046e-08	3.80485e-07	8.68298	7.87647	1	1
124220	ZG16B	0.00165969	0.00123654	2.53938	3.12805	1	1
125965	COX6B2	0.000118006	0.000608542	1.12856	1.07458	1	1
1264	CNN1	3.72192e-07	6.20264e-07	1.04747	1.158	1	1
126433	FBXO27	5.75336e-08	7.9966e-07	1.72598	1.80852	1	1
1280	COL2A1	0.00211344	0.00414268	1.97533	2.16131	1	1
1291	COL6A1	1.1237e-08	1.07618e-08	1.74204	1.9827	1	1
1296	COL8A2	1.26591e-05	3.47479e-05	2.80187	3.26273	1	1
130612	TMEM198	5.59203e-05	0.000626677	1.76008	1.50903	1	1
131578	LRRC15	7.80051e-09	1.28895e-07	1.89639	2.162	1	1
1359	CPA3	0.00301783	0.00876063	2.94818	3.05964	1	1
1363	CPE	3.42232e-10	3.70984e-10	1.35616	1.72237	1	1
136306	SVOPL	0.00118921	0.00104154	2.93573	3.42024	1	1
1364	CLDN4	6.70457e-11	1.30837e-08	3.39128	2.96267	1	1
140738	TMEM37	0.00101249	0.00026818	1.25998	2.18771	1	1
144100	PLEKHA7	9.30185e-09	7.14673e-08	1.59879	1.63434	1	1
145864	HAPLN3	3.20938e-05	8.6984e-06	1.68906	3.38313	1	1
145978	LINC00052	0.00312217	0.00283698	2.74872	3.75486	1	1
146198	ZFP90	0.000688023	0.000592722	2.46181	2.63758	1	1
1464	CSPG4	8.47738e-11	1.35616e-09	2.41678	2.63784	1	1
147645	VSIG10L	0.000215018	0.000598113	1.0501	1.15145	1	1
147906	DACT3	0.00274893	0.00677729	1.83124	1.61421	1	1
148170	CDC42EP5	8.30515e-05	0.000100084	4.14864	3.4125	1	1
149076	ZNF362	5.93922e-08	3.52601e-06	1.76854	1.88806	1	1
151887	CCDC80	9.29461e-12	3.5666e-10	1.29954	1.28906	1	1
1520	CTSS	0.00081269	0.000236708	1.3554	2.83388	1	1
153020	RASGEF1B	0.00292401	0.00463484	1.05195	1.47744	1	1
153684	LOC153684	0.00027051	0.000126433	1.11944	1.19254	1	1
1543	CYP1A1	6.98487e-05	0.000356478	1.75625	1.93247	1	1
157855	KCNU1	0.00245457	0.00432176	3.03107	3.13475	1	1
158584	FAAH2	4.63496e-05	0.00236818	3.95994	2.4238	1	1
1608	DGKG	1.01492e-08	2.30951e-08	7.90703	7.72754	1	1
161176	SYNE3	0.000426938	9.75042e-05	2.04141	4.18906	1	1
162461	TMEM92	9.56845e-07	2.44868e-05	1.79098	1.70988	1	1
162514	TRPV3	0.00138527	3.6348e-06	2.7981	4.94808	1	1
162993	ZNF846	0.00266011	0.00936684	3.2029	2.39819	1	1
163071	ZNF114	0.00115267	0.000362835	3.20607	3.47832	1	1
1634	DCN	1.05837e-05	0.000696582	1.12349	1.13942	1	1
166336	PRICKLE2	0.000467063	0.00066117	3.42842	4.01901	1	1
167359	NIM1K	0.00764353	0.00520828	2.40519	2.58948	1	1
170679	PSORS1C1	0.00310931	0.00610699	3.18371	3.09658	1	1
1747	DLX3	0.0012038	0.00573454	1.74565	3.7992	1	1
1755	DMBT1	2.1586e-10	3.16176e-09	1.37766	1.22029	1	1
1761	DMRT1	0.000813062	0.000118776	3.13663	3.93679	1	1
1795	DOCK3	1.18841e-05	0.000280788	1.69576	1.47144	1	1
1832	DSP	7.91236e-10	2.29431e-09	1.06655	1.17979	1	1
1846	DUSP4	2.56453e-07	1.04252e-08	1.35421	2.75733	1	1
1879	EBF1	7.72902e-08	2.28341e-07	1.25881	1.83682	1	1
1880	GPR183	0.000192804	0.00567685	1.97745	3.95268	1	1
19	ABCA1	4.54505e-08	2.87656e-07	1.84668	2.8892	1	1
1950	EGF	3.15809e-07	2.3033e-07	1.36486	1.64774	1	1
1959	EGR2	0.000834927	0.00475093	1.36327	2.79435	1	1
196051	PPAPDC1A	3.5687e-08	1.28064e-07	2.54965	2.46537	1	1
199704	ZNF585A	3.6848e-08	2.14056e-06	2.63138	2.62455	1	1
199731	CADM4	9.35957e-06	0.0001245	1.2205	1.25068	1	1
200879	LIPH	0.000389318	0.00262032	1.87685	1.77559	1	1
2039	DMTN	0.000117678	0.00170016	1.54277	1.53283	1	1
204801	NLRP11	2.35743e-05	0.000206563	4.51237	4.53208	1	1
205860	TRIML2	0.00309464	0.000286573	2.30834	3.80943	1	1
2069	EREG	3.05127e-06	0.0011036	2.14208	2.984	1	1
2157	F8	6.58972e-05	0.00756867	1.64486	1.21398	1	1
2180	ACSL1	4.24185e-10	5.20463e-09	1.15926	1.35097	1	1
2185	PTK2B	1.09591e-06	3.21507e-06	1.10342	1.32086	1	1
2191	FAP	1.82081e-05	9.95265e-05	1.19701	1.55045	1	1
221687	RNF182	2.70193e-13	1.29587e-12	1.59336	2.00668	1	1
2217	FCGRT	0.00137549	0.00183505	1.01946	1.10189	1	1
221718	LINC00518	0.00161474	0.00241041	3.10947	3.47531	1	1
221883	HOXA11-AS	2.00057e-06	0.000271153	1.90821	1.55236	1	1
222389	BEND7	3.20938e-05	0.000135552	3.99849	3.64278	1	1
22808	MRAS	9.61616e-12	1.61355e-11	1.65436	2.26898	1	1
22846	VASH1	4.90249e-05	0.00136853	1.39614	1.06862	1	1
22859	LPHN1	6.09348e-11	3.06422e-10	1.88979	1.97776	1	1
22874	PLEKHA6	0.00214515	0.00975983	4.5315	2.65284	1	1
2297	FOXD1	8.16057e-05	0.000552653	1.50307	3.62234	1	1
23025	UNC13A	4.46255e-07	4.78963e-06	4.14219	3.11459	1	1
23037	PDZD2	1.70157e-12	1.43084e-10	2.94026	2.28173	1	1
23072	HECW1	0.000600979	0.00140071	1.29683	1.3955	1	1
23101	MCF2L2	0.000105116	0.000559395	2.80199	2.66813	1	1
23127	COLGALT2	0.00808361	0.00330786	2.06726	2.53349	1	1
23220	DTX4	0.0046599	0.00106278	1.90105	3.39656	1	1
23302	WSCD1	0.00073759	0.000539891	1.2812	1.46819	1	1
23328	SASH1	7.39601e-07	1.44739e-07	1.00851	1.63941	1	1
23371	TENC1	2.13458e-10	2.46952e-09	1.38693	1.28461	1	1
23467	NPTXR	2.70133e-05	0.00213526	1.66072	1.30973	1	1
2348	FOLR1	3.26817e-06	5.14926e-05	5.14462	4.5545	1	1
23491	CES3	0.00364238	0.00103014	1.39757	2.04385	1	1
23604	DAPK2	0.000249827	6.1036e-05	1.52573	2.6278	1	1
23621	BACE1	2.83759e-12	1.01214e-11	1.20259	1.31384	1	1
23639	LRRC6	0.000129619	0.00140632	3.36	3.04671	1	1
23650	TRIM29	9.22029e-05	0.00395162	2.47883	1.98011	1	1
23762	OSBP2	2.28508e-15	8.31655e-16	1.2757	1.49755	1	1
253152	EPHX4	2.83949e-05	0.000158795	2.88162	3.64526	1	1
253868	C20orf166-AS1	0.00363874	0.00451893	2.33773	2.74032	1	1
254263	CNIH2	0.000755647	0.000239879	1.20266	1.56265	1	1
254552	NUDT8	0.00331127	0.00215553	1.1649	1.35136	1	1
255324	EPGN	1.10042e-07	1.31425e-06	1.52156	2.31279	1	1
255374	MBLAC1	0.000598427	0.00315528	1.05029	1.00209	1	1
255403	ZNF718	0.000119609	0.00194393	3.96806	2.94002	1	1
256302	NATD1	0.00333818	0.000203003	1.10353	2.35561	1	1
2565	GABRG1	6.8865e-05	0.00024338	4.17811	3.82767	1	1
257000	TINCR	0.00158393	0.000621309	3.73595	3.98245	1	1
25758	KIAA1549L	0.000240004	0.00637027	3.20611	2.10301	1	1
25825	BACE2	4.70785e-12	4.85071e-12	1.1863	1.3359	1	1
259173	ALS2CL	1.12184e-08	1.13387e-07	2.84196	2.21176	1	1
26025	PCDHGA12	6.58988e-05	7.64241e-06	1.1445	1.88145	1	1
26049	FAM169A	3.53409e-05	0.000378045	1.17554	1.33765	1	1
26232	FBXO2	9.00285e-05	0.00123219	1.86687	1.35169	1	1
26301	GBGT1	0.000605222	0.000232192	1.50137	1.92676	1	1
26579	MYEOV	0.00239544	0.000238407	2.07708	4.65605	1	1
26585	GREM1	6.10182e-11	1.6369e-11	1.33169	1.94741	1	1
2678	GGT1	1.7289e-07	2.66397e-08	1.43553	1.79536	1	1
2696	GIPR	0.00352343	0.00927528	3.83895	3.28256	1	1
27063	ANKRD1	1.75291e-05	0.00212314	1.7267	3.38559	1	1
2707	GJB3	3.74069e-07	4.2607e-05	2.13951	2.21142	1	1
27074	LAMP3	2.62671e-06	1.4875e-05	2.86614	3.71148	1	1
27091	CACNG5	7.93295e-07	4.50636e-06	5.13648	4.70263	1	1
27145	FILIP1	3.85754e-06	4.92018e-05	5.64441	4.81586	1	1
27185	DISC1	1.62651e-05	0.000269761	1.78248	1.75294	1	1
272	AMPD3	0.00319439	4.91721e-05	1.03321	2.35056	1	1
27202	C5AR2	0.000407674	0.00602963	3.72272	2.85492	1	1
27232	GNMT	0.0015575	0.00133846	3.55442	3.62318	1	1
27254	CSDC2	2.13215e-06	6.43131e-06	1.00417	1.16255	1	1
282763	OR51B5	3.92298e-06	3.68936e-05	4.51873	3.7249	1	1
2828	GPR4	0.00119573	0.00248939	3.1809	3.07184	1	1
282996	RBM20	0.000106778	0.000349618	1.50861	1.68216	1	1
283316	CD163L1	2.06704e-08	9.5983e-07	5.01326	6.92472	1	1
283352	LOC283352	3.01676e-06	0.000269504	5.772	3.65583	1	1
283358	B4GALNT3	0.00366888	0.00638322	2.76146	3.09069	1	1
283888	IL21R-AS1	0.000381062	0.00599217	3.73653	2.86705	1	1
284217	LAMA1	4.76133e-17	6.49019e-17	1.48361	1.68414	1	1
284297	SSC5D	2.71371e-08	1.41914e-08	1.06491	1.24783	1	1
284339	TMEM145	4.64752e-05	7.5284e-06	1.24732	1.8063	1	1
284385	ZNF561-AS1	0.000910733	0.00270394	1.11045	1.12945	1	1
284422	SMIM24	0.00268333	0.000505809	1.41989	2.28965	1	1
284612	SYPL2	0.00970698	0.00368183	1.59996	2.83243	1	1
285313	IGSF10	5.51446e-15	5.76985e-14	1.91691	2.07649	1	1
285489	DOK7	1.03254e-06	1.21224e-07	1.11069	2.24143	1	1
285830	HLA-F-AS1	0.00403789	0.00130858	1.17466	1.64596	1	1
286	ANK1	0.00124001	0.00445044	1.49504	1.36466	1	1
286151	FBXO43	1.18319e-05	0.000319013	1.38579	1.08152	1	1
286499	FAM133A	9.66394e-08	2.14923e-06	1.5682	1.76144	1	1
288	ANK3	0.00406176	0.00442803	1.50426	2.79579	1	1
290	ANPEP	7.641e-09	5.5194e-09	1.29474	1.45241	1	1
2906	GRIN2D	0.000304438	0.000240223	1.17017	1.43068	1	1
29091	STXBP6	1.52496e-05	0.00251658	2.07454	1.3656	1	1
29108	PYCARD	0.000247047	0.000200456	2.54364	2.41899	1	1
29767	TMOD2	4.01996e-08	2.2516e-06	2.0458	2.38629	1	1
29775	CARD10	3.21079e-10	3.11065e-09	1.33251	1.31532	1	1
29995	LMCD1	0.000524945	0.00112688	1.65469	1.57993	1	1
3046	HBE1	2.00868e-08	3.21806e-07	5.34645	6.461	1	1
3084	NRG1	4.63592e-06	0.00072586	2.21731	1.564	1	1
3140	MR1	1.92893e-06	5.39537e-06	1.16539	1.82109	1	1
316	AOX1	8.34646e-07	2.23014e-06	1.35016	1.95919	1	1
3227	HOXC11	2.27379e-05	1.47625e-05	1.37845	1.99796	1	1
3362	HTR6	0.00273553	0.001443	2.99396	3.99816	1	1
3383	ICAM1	3.14687e-11	1.10028e-08	1.75673	1.3161	1	1
338440	ANO9	0.00689272	0.000852689	2.67657	4.25045	1	1
339122	RAB43	4.67433e-05	0.00282374	1.55198	1.01332	1	1
340061	TMEM173	1.84809e-07	1.52615e-06	1.13437	1.18872	1	1
341392	ACSM4	1.57308e-06	6.78373e-06	4.93903	4.57542	1	1
3418	IDH2	2.56395e-10	3.94484e-09	1.41763	1.36613	1	1
3433	IFIT2	1.26e-06	0.000221222	3.97957	4.03317	1	1
3434	IFIT1	4.62499e-06	0.00113432	1.65148	1.74037	1	1
347735	SERINC2	1.95794e-09	7.73242e-09	1.39887	1.65301	1	1
3479	IGF1	1.61683e-05	0.000894871	1.31103	1.2849	1	1
352909	DNAAF3	0.000407432	0.00266063	2.41004	1.79109	1	1
358	AQP1	1.76384e-09	3.81448e-08	2.23816	2.42038	1	1
3643	INSR	1.22534e-08	4.14389e-07	4.39716	5.21976	1	1
3651	PDX1	5.70474e-06	0.000238934	2.34528	1.70508	1	1
3656	IRAK2	6.76529e-09	7.61806e-08	2.19091	2.18576	1	1
3673	ITGA2	2.3385e-08	1.13387e-07	1.22183	1.44317	1	1
3689	ITGB2	0.000613724	2.47575e-05	3.53579	4.93048	1	1
3690	ITGB3	3.73422e-08	4.15106e-07	1.0434	1.15004	1	1
374918	IGFL1	6.0017e-07	6.43586e-07	2.5459	3.48909	1	1
375033	PEAR1	0.00132743	0.00104523	1.45622	1.24892	1	1
375449	MAST4	8.13853e-12	2.16165e-09	1.83478	1.61743	1	1
376940	ZC3H6	0.0012905	0.00339848	1.16728	1.0444	1	1
377007	KLHL30	0.00464497	0.00782399	2.09733	2.53421	1	1
3772	KCNJ15	0.00164298	0.00884131	2.07283	1.88855	1	1
3783	KCNN4	8.80013e-10	2.53566e-08	1.63683	1.4108	1	1
3856	KRT8	2.03835e-12	6.52157e-10	1.56021	1.22137	1	1
3887	KRT81	3.80099e-05	0.000195153	3.38985	4.66504	1	1
388815	MIR99AHG	6.40296e-05	0.000403905	1.19455	1.07583	1	1
3899	AFF3	3.75176e-05	0.000321892	1.22121	1.23225	1	1
390063	OR51I1	0.00521551	2.62943e-05	2.56522	4.04111	1	1
3902	LAG3	0.00270467	0.00909274	1.37116	1.24179	1	1
3936	LCP1	0.00102027	0.000832084	2.48154	3.7485	1	1
397	ARHGDIB	1.14523e-06	1.17771e-06	1.58326	2.19389	1	1
399694	SHC4	0.000277452	0.00036989	1.723	2.45824	1	1
4016	LOXL1	2.22425e-10	3.83787e-09	2.00497	2.49172	1	1
4053	LTBP2	1.76384e-09	1.4183e-07	1.82375	1.61421	1	1
4110	MAGEA11	3.02184e-08	9.40093e-08	6.58376	6.30221	1	1
4145	MATK	5.01523e-05	0.000693474	3.00073	1.93094	1	1
4147	MATN2	2.37526e-08	1.08746e-06	1.21313	1.09552	1	1
4148	MATN3	3.47185e-05	0.000100101	1.067	1.21965	1	1
4168	MCF2	5.09596e-06	0.00159308	3.87524	1.88057	1	1
4240	MFGE8	2.79578e-08	7.00766e-08	1.1382	1.2564	1	1
4241	MFI2	8.80013e-10	5.08016e-09	1.40869	1.44968	1	1
4242	MFNG	0.00133559	0.00663919	3.64868	3.13624	1	1
4255	MGMT	1.33712e-10	7.43286e-10	1.31085	1.34036	1	1
4256	MGP	7.60666e-05	0.000989623	1.23168	1.20161	1	1
4294	MAP3K10	2.72293e-07	2.31824e-06	1.31696	1.15677	1	1
4311	MME	1.63652e-05	2.49398e-05	1.43159	2.2216	1	1
4318	MMP9	0.00141561	0.00796675	3.19557	2.66687	1	1
4321	MMP12	3.78024e-05	0.000221331	3.95348	5.03825	1	1
4324	MMP15	6.00882e-09	2.7854e-08	1.22297	1.34451	1	1
4329	ALDH6A1	0.000125979	0.0049848	1.26257	1.1347	1	1
439949	PRKCQ-AS1	9.55356e-05	0.000124655	2.39779	2.62612	1	1
440119	FZD10-AS1	0.000116098	2.73496e-05	1.875	3.90969	1	1
440515	ZNF506	0.00700068	0.00142454	1.87923	3.57521	1	1
441172	FLJ46906	0.000156621	5.08463e-05	1.07178	1.37095	1	1
445	ASS1	8.8669e-07	4.49719e-06	1.20731	1.43215	1	1
4482	MSRA	4.65716e-06	0.000152047	1.57705	1.33375	1	1
4486	MST1R	3.12383e-06	1.28787e-05	2.27652	2.28615	1	1
4493	MT1E	1.1113e-09	3.15828e-08	1.04562	1.06659	1	1
4599	MX1	0.000410098	0.00450739	2.88032	2.4733	1	1
4638	MYLK	0.000580981	0.00918176	1.17423	1.10065	1	1
4644	MYO5A	7.05489e-12	3.70984e-10	1.43562	1.39955	1	1
4674	NAP1L2	1.36791e-05	1.83817e-05	5.55148	6.09139	1	1
4824	NKX3-1	3.11162e-08	2.64045e-06	1.59542	1.66979	1	1
4858	NOVA2	0.00207087	0.00239505	3.45337	3.52729	1	1
4861	NPAS1	0.00330419	0.00368717	1.51229	1.74103	1	1
4884	NPTX1	1.87701e-17	6.49019e-17	1.94843	2.17528	1	1
4900	NRGN	3.91268e-09	8.15124e-08	1.41852	1.35358	1	1
4907	NT5E	3.31348e-09	1.4383e-10	1.07528	1.72639	1	1
4973	OLR1	0.000270096	0.000274514	1.37815	3.70386	1	1
5029	P2RY2	0.000317449	0.00160112	1.25295	1.24491	1	1
5047	PAEP	1.59493e-05	0.000244697	4.02671	3.35025	1	1
50509	COL5A3	2.21811e-12	1.01214e-11	2.50621	2.56227	1	1
5054	SERPINE1	3.74163e-13	2.42337e-13	1.10601	1.26254	1	1
50615	IL21R	0.000681209	0.00213526	3.89967	3.70346	1	1
50617	ATP6V0A4	0.000185205	3.55071e-05	1.67607	3.33914	1	1
50632	CALY	0.00644099	0.00395097	3.0778	3.26318	1	1
5097	PCDH1	0.00018144	0.000272375	1.88858	2.18276	1	1
5098	PCDHGC3	3.43908e-06	6.78587e-07	1.09229	1.82113	1	1
51062	ATL1	0.00218561	0.000666557	1.64476	3.45323	1	1
51191	HERC5	2.17221e-10	9.74682e-09	1.96958	2.72545	1	1
5129	CDK18	4.29992e-10	9.37736e-09	2.34754	2.07311	1	1
51315	KRCC1	8.81545e-08	3.64703e-07	1.76567	2.40156	1	1
5136	PDE1A	3.31213e-05	0.00867137	1.34833	1.21788	1	1
5138	PDE2A	1.30709e-14	9.50459e-14	1.32489	1.25995	1	1
5155	PDGFB	4.21123e-06	0.00073811	3.33205	4.84472	1	1
51655	RASD1	0.000266025	0.00226825	1.34289	1.40595	1	1
51657	STYXL1	7.24478e-09	5.75863e-07	1.31326	1.04643	1	1
51673	TPPP3	0.00303398	0.00234958	2.1563	3.00356	1	1
51741	WWOX	4.29536e-07	4.73468e-06	4.43686	4.58499	1	1
5365	PLXNB3	0.000127543	0.000276322	1.15221	1.00796	1	1
53836	GPR87	0.00104315	0.00498383	4.18642	3.51778	1	1
53942	CNTN5	0.00576254	0.00139115	2.49554	3.85346	1	1
54020	SLC37A1	2.71945e-06	4.75482e-05	2.41452	2.13159	1	1
54058	C21orf58	1.88236e-08	7.41052e-07	1.16402	1.026	1	1
54101	RIPK4	2.70367e-09	8.04547e-08	1.30544	1.25385	1	1
54329	GPR85	3.25737e-05	0.000182085	5.515	5.29322	1	1
54504	CPVL	0.000149997	0.000821287	4.76805	5.24516	1	1
54518	APBB1IP	0.00520485	0.00177334	1.92813	3.13697	1	1
54682	MANSC1	2.02622e-06	4.89874e-05	1.21735	1.25808	1	1
54894	RNF43	8.60558e-07	4.95659e-06	6.2646	5.4951	1	1
54898	ELOVL2	0.000385822	0.000784346	1.1077	1.66778	1	1
54981	NMRK1	0.00239156	0.000375617	1.15631	1.96631	1	1
55008	HERC6	9.10507e-06	5.25092e-05	2.82765	4.55511	1	1
55036	CCDC40	7.46665e-05	1.83654e-05	1.82604	2.77838	1	1
55283	MCOLN3	2.53066e-05	9.02476e-05	1.85308	2.10138	1	1
55304	SPTLC3	0.000228834	0.00809553	2.09218	1.57906	1	1
55356	SLC22A15	4.09652e-05	0.000499949	4.44452	3.85557	1	1
55601	DDX60	1.49493e-05	0.00135882	1.40972	1.38671	1	1
55620	STAP2	0.00268419	0.0013236	1.67292	2.17644	1	1
55691	FRMD4A	2.42638e-07	2.47688e-05	1.91485	1.27038	1	1
55733	HHAT	3.97693e-06	2.43719e-05	1.51772	1.44775	1	1
55765	C1orf106	1.4976e-05	6.79363e-05	2.91031	3.57965	1	1
55766	H2AFJ	1.20768e-10	3.78541e-09	1.42854	1.25042	1	1
55890	GPRC5C	4.02871e-05	0.00365627	1.71061	1.06234	1	1
55893	ZNF395	0.000249453	0.00168476	1.3438	1.82446	1	1
56097	PCDHGC5	5.14013e-05	7.62299e-06	1.15395	1.86153	1	1
56098	PCDHGC4	5.61708e-05	6.63815e-06	1.14108	1.87115	1	1
56099	PCDHGB7	6.22734e-05	6.68831e-06	1.1247	1.8983	1	1
56100	PCDHGB6	2.18231e-05	1.63694e-05	1.18233	1.503	1	1
56101	PCDHGB5	5.96775e-05	6.7947e-06	1.14108	1.87701	1	1
56102	PCDHGB3	3.14861e-05	4.72558e-06	1.15168	1.8117	1	1
56103	PCDHGB2	1.13859e-05	2.22567e-06	1.09309	1.75625	1	1
56104	PCDHGB1	1.0755e-05	2.30061e-06	1.16055	1.80001	1	1
56105	PCDHGA11	2.00145e-05	3.56346e-06	1.22143	1.96747	1	1
56106	PCDHGA10	0.000123253	1.01665e-05	1.02039	1.76734	1	1
56107	PCDHGA9	3.95957e-05	6.88498e-06	1.18057	1.86382	1	1
56108	PCDHGA7	5.03592e-06	1.26792e-05	1.1073	1.30702	1	1
56109	PCDHGA6	1.7997e-05	5.31291e-06	1.2091	1.86496	1	1
56110	PCDHGA5	1.29888e-05	6.33283e-06	1.16143	1.6256	1	1
56111	PCDHGA4	4.06832e-05	6.491e-06	1.15662	1.85613	1	1
56112	PCDHGA3	6.99e-05	6.60574e-06	1.10372	1.87208	1	1
56113	PCDHGA2	4.19391e-05	5.25282e-06	1.11155	1.8011	1	1
56128	PCDHB8	0.00837424	0.00017759	2.50839	3.8501	1	1
56154	TEX15	1.65517e-09	2.99278e-08	2.54226	2.67183	1	1
56241	SUSD2	2.45647e-05	0.000492311	1.96671	1.44715	1	1
56242	ZNF253	0.000138427	0.000605627	2.64768	3.28583	1	1
56256	SERTAD4	0.00150704	0.00132278	1.47083	3.63785	1	1
56548	CHST7	9.99123e-05	9.09801e-05	1.09071	1.26716	1	1
56776	FMN2	2.97548e-08	9.09079e-06	2.8167	3.62598	1	1
56911	MAP3K7CL	0.000118973	0.000112684	1.92582	2.32005	1	1
56917	MEIS3	6.4185e-07	1.75507e-05	1.61037	1.33238	1	1
56925	LXN	8.02639e-07	0.000369134	1.74552	1.26426	1	1
56967	C14orf132	0.000378375	0.00270783	1.28381	1.17875	1	1
56998	CTNNBIP1	0.000629628	0.0062716	1.53494	1.25963	1	1
57030	SLC17A7	0.00350296	0.00176328	2.96891	3.95537	1	1
57101	ANO2	8.08911e-07	3.99546e-06	3.04924	2.62538	1	1
57121	LPAR5	0.000854146	0.00401824	2.28175	2.58875	1	1
57126	CD177	0.00876122	0.0072527	3.34095	3.53644	1	1
57156	TMEM63C	1.46912e-07	1.69936e-06	2.68395	3.83294	1	1
57158	JPH2	7.61345e-14	1.61355e-11	1.67572	1.57199	1	1
57338	JPH3	9.5338e-10	4.2873e-09	2.23385	2.2346	1	1
57451	TENM2	3.92619e-06	5.91342e-05	5.07899	3.18118	1	1
57452	GALNT16	1.82081e-05	1.99121e-05	3.147	4.29314	1	1
57462	KIAA1161	1.06154e-10	1.70174e-10	1.08282	1.36301	1	1
575	BAI1	0.00142443	0.00103939	3.06538	3.49486	1	1
57514	ARHGAP31	4.91597e-11	5.59041e-09	2.30255	1.97962	1	1
5753	PTK6	7.31233e-07	3.11797e-06	2.499	2.05439	1	1
57549	IGSF9	2.44323e-05	0.000552758	4.47212	3.49534	1	1
57574	2017-03-04	0.000382427	9.48416e-05	1.13543	1.63222	1	1
57586	SYT13	6.24278e-09	2.63079e-08	1.96259	3.12599	1	1
57595	PDZD4	9.1215e-07	1.10461e-06	1.98215	2.50546	1	1
57611	ISLR2	0.000490578	0.00093032	2.17961	2.28891	1	1
57664	PLEKHA4	0.000807776	0.000511089	2.00211	2.44541	1	1
57717	PCDHB16	0.00159047	0.000563132	1.78347	3.42487	1	1
5787	PTPRB	1.08262e-08	3.16446e-08	1.21359	1.6622	1	1
5791	PTPRE	7.98703e-07	1.10461e-06	1.2033	1.66408	1	1
5793	PTPRG	1.52646e-07	2.79138e-06	6.99785	5.91633	1	1
5801	PTPRR	0.00179197	0.00122167	1.65391	3.71902	1	1
58189	WFDC1	1.85486e-16	8.31655e-16	2.99655	2.9745	1	1
58191	CXCL16	3.22228e-07	3.31251e-06	1.70565	1.89959	1	1
58528	RRAGD	0.00277707	0.00495303	2.51825	2.9339	1	1
5880	RAC2	3.72192e-07	3.16592e-08	1.20616	1.85584	1	1
59269	HIVEP3	1.13021e-06	3.7052e-06	1.16166	1.77137	1	1
59277	NTN4	1.55239e-10	1.48709e-10	1.27534	1.60721	1	1
59341	TRPV4	0.00738758	0.000105351	2.18689	3.86429	1	1
59352	LGR6	3.78837e-05	0.000133633	2.4705	3.8706	1	1
60401	EDA2R	1.00957e-06	6.3367e-07	6.48376	7.16344	1	1
605	BCL7A	3.96844e-06	1.26989e-05	1.46498	2.3778	1	1
6095	RORA	8.79351e-06	0.00107027	3.12232	1.70864	1	1
6098	ROS1	3.29406e-09	1.60544e-07	6.2259	7.41095	1	1
619279	ZNF704	1.23044e-05	0.000434474	1.1663	1.09991	1	1
623	BDKRB1	0.000593103	0.000393972	2.0193	4.96643	1	1
624	BDKRB2	6.19508e-05	0.00169802	3.23314	3.08622	1	1
6253	RTN2	7.77432e-08	2.37556e-06	1.37138	1.26672	1	1
6262	RYR2	2.37981e-11	3.0134e-10	2.3408	2.49183	1	1
6303	SAT1	7.57546e-09	3.88844e-09	1.25886	1.62504	1	1
6324	SCN1B	5.40192e-06	1.62844e-06	1.31092	1.66718	1	1
639	PRDM1	0.000313975	0.000411093	1.02784	2.69717	1	1
63940	GPSM3	0.00114009	2.77242e-05	1.25986	2.61562	1	1
64115	C10orf54	7.74656e-09	7.49478e-08	1.13161	1.1587	1	1
64129	TINAGL1	3.82328e-11	8.03687e-10	1.07277	1.02609	1	1
64131	XYLT1	0.00111614	0.00013402	3.4571	4.6829	1	1
64220	STRA6	0.000228153	0.000426133	2.01267	2.54507	1	1
643977	FLJ32255	1.02652e-08	1.0824e-06	2.78165	2.77072	1	1
643988	C1orf233	1.70516e-08	1.34716e-07	1.23099	1.28837	1	1
6447	SCG5	5.82264e-08	1.06035e-06	3.50592	2.68499	1	1
64506	CPEB1	1.06598e-07	6.90881e-07	2.91561	2.94149	1	1
645553	LOC645553	4.84351e-07	4.60513e-06	1.71464	1.98073	1	1
6457	SH3GL3	0.00354751	0.00736118	2.9451	3.35907	1	1
64699	TMPRSS3	9.89078e-07	8.61375e-06	3.55372	3.5116	1	1
647024	C6orf132	5.83494e-08	2.28361e-05	1.79743	1.85857	1	1
64866	CDCP1	3.39937e-14	2.82251e-13	1.58189	1.61823	1	1
65018	PINK1	1.35872e-11	1.31518e-10	1.19426	1.18975	1	1
6507	SLC1A3	1.63363e-08	1.06035e-06	2.09078	2.27488	1	1
6515	SLC2A3	2.80177e-08	8.54115e-06	1.63944	1.73107	1	1
653082	ZDHHC11B	3.99049e-05	0.000585111	2.53952	1.71283	1	1
6550	SLC9A3	2.25776e-05	0.000272375	1.19132	1.03676	1	1
6578	SLCO2A1	5.32981e-11	1.15794e-09	1.51524	1.55655	1	1
6909	TBX2	0.00222916	0.00131013	1.04921	1.90155	1	1
7022	TFAP2C	3.91813e-05	0.000271621	4.51107	4.52541	1	1
7039	TGFA	4.67547e-11	2.26519e-10	1.95671	2.51076	1	1
7052	TGM2	1.12237e-17	5.77982e-17	2.44243	2.53202	1	1
7054	TH	0.00246454	0.00267915	3.2971	3.19992	1	1
7074	TIAM1	7.72188e-05	0.000191494	2.87172	3.83496	1	1
7128	TNFAIP3	1.28939e-08	5.7896e-06	2.25671	2.38607	1	1
7138	TNNT1	3.47697e-08	8.61678e-08	2.68618	2.54917	1	1
72	ACTG2	2.08204e-09	1.72568e-08	2.15439	2.30921	1	1
727910	TLCD2	6.83394e-05	1.15768e-05	1.2464	2.30556	1	1
728927	ZNF736	1.61433e-05	0.00191807	4.09378	2.84315	1	1
730101	LOC730101	0.00174844	0.00183603	1.13406	1.3303	1	1
7433	VIPR1	8.48719e-09	6.78783e-07	1.9646	2.05169	1	1
7461	CLIP2	7.96257e-08	3.68717e-08	1.25666	1.4613	1	1
7620	ZNF69	6.29901e-05	8.15194e-06	3.1792	5.1862	1	1
7639	ZNF85	0.000647254	0.000311355	2.22314	3.74184	1	1
7644	ZNF91	0.000234089	0.00597449	2.10017	1.42268	1	1
7699	ZNF140	3.13335e-07	2.46079e-05	1.59404	1.6049	1	1
7730	ZNF177	0.00651072	0.00606772	2.44421	2.66729	1	1
7739	ZNF185	2.45381e-09	1.19587e-08	1.46812	1.7203	1	1
7851	MALL	7.82206e-05	0.000452163	2.57093	3.35949	1	1
7903	ST8SIA4	2.4057e-05	0.00450833	4.94575	3.1597	1	1
79056	PRRG4	4.49201e-05	0.0070003	1.95687	1.63038	1	1
79153	GDPD3	7.68141e-05	0.001858	1.40503	1.15224	1	1
79339	OR51B4	5.35338e-06	3.07265e-06	4.80688	6.1285	1	1
79413	ZBED2	0.00448535	0.00599217	2.93322	2.99218	1	1
79442	LRRC2	5.86454e-06	0.000500215	4.36452	3.22295	1	1
79660	PPP1R3B	2.89851e-05	0.000863528	1.0016	1.18758	1	1
79674	VEPH1	0.00127845	0.00174584	3.48295	3.51435	1	1
79815	NIPAL2	4.32382e-08	2.03045e-06	3.17134	2.75833	1	1
79817	MOB3B	2.31433e-09	4.24657e-09	1.04778	1.31577	1	1
79883	PODNL1	2.37128e-09	4.50553e-09	1.94136	2.14312	1	1
79887	PLBD1	5.68443e-09	8.05588e-09	1.12929	1.35459	1	1
79986	ZNF702P	4.9175e-05	0.000244047	4.56126	3.91745	1	1
80022	MYO15B	4.21354e-06	0.000251662	3.17149	2.3098	1	1
80127	CCDC176	2.4763e-05	0.00728394	1.46699	1.07803	1	1
80206	FHOD3	2.06965e-09	8.87151e-09	1.65705	1.81439	1	1
80221	ACSF2	4.78837e-05	0.00283905	2.59718	1.4204	1	1
80325	ABTB1	1.02652e-08	6.68298e-08	1.17561	1.21137	1	1
80761	UPK3B	0.000471774	0.000710089	1.86976	2.00875	1	1
80830	APOL6	4.48811e-05	0.000499906	3.15873	3.39726	1	1
8091	HMGA2	2.0646e-05	0.0020636	2.24693	1.75664	1	1
81544	GDPD5	4.06726e-07	4.95659e-06	1.46707	1.45589	1	1
834	CASP1	0.000129682	0.00153182	3.99371	3.5944	1	1
8346	HIST1H2BI	0.00415342	0.000940933	2.84088	3.31321	1	1
83473	KATNAL2	6.03373e-05	0.00136128	1.81765	1.34388	1	1
83543	AIF1L	3.24679e-08	3.94126e-07	1.30286	1.51915	1	1
83715	ESPN	0.000781206	0.00847271	3.40301	2.67019	1	1
83719	YPEL3	0.000112121	0.00657038	1.76814	1.1694	1	1
83723	FAM57B	0.000958009	0.00295032	2.04451	2.17945	1	1
83861	RSPH3	1.35134e-05	0.000234331	1.3125	1.27285	1	1
84002	B3GNT5	6.21307e-08	4.47336e-06	2.20085	3.13579	1	1
84171	LOXL4	8.19633e-06	0.000163416	1.44664	1.19923	1	1
84189	SLITRK6	1.6208e-06	7.18067e-06	1.8814	3.39188	1	1
84251	SGIP1	0.00196859	0.00389966	2.11429	2.68152	1	1
84433	CARD11	2.36365e-09	5.04532e-09	1.93209	2.20067	1	1
84436	ZNF528	0.000483562	0.000743167	3.42829	4.42215	1	1
84439	HHIPL1	9.34522e-05	0.00159067	2.99507	2.0503	1	1
84441	MAML2	3.80664e-07	4.09272e-07	1.02524	1.61484	1	1
84448	ABLIM2	4.14065e-05	0.000194113	3.32213	3.46794	1	1
84501	SPIRE2	2.5877e-06	2.92756e-06	1.2429	1.40161	1	1
84632	AFAP1L2	0.000302585	0.00492406	3.35047	2.54818	1	1
84674	CARD6	1.71201e-09	7.93579e-09	1.10158	1.22938	1	1
8482	SEMA7A	6.64004e-08	1.17832e-06	3.33297	3.48389	1	1
84861	KLHL22	9.96047e-07	1.74403e-05	2.01565	1.82096	1	1
84866	TMEM25	7.88253e-08	9.40601e-07	1.22913	1.2512	1	1
84929	FIBCD1	3.71891e-05	4.76663e-05	2.38818	3.10274	1	1
84951	TNS4	8.96184e-14	1.01627e-10	3.99099	3.23245	1	1
84996	C21orf119	0.00130101	0.00426393	1.34229	1.58301	1	1
8514	KCNAB2	7.67983e-09	2.14388e-08	1.19222	1.59363	1	1
8532	CPZ	3.02317e-08	9.84315e-08	1.77883	1.93607	1	1
85358	SHANK3	6.10841e-07	2.22893e-06	1.16904	1.24034	1	1
85455	DISP2	0.000132756	0.000786712	2.00962	1.97212	1	1
8626	TP63	0.0032871	0.000396452	2.53943	4.90664	1	1
8638	OASL	6.5853e-07	7.21359e-05	3.59062	3.61828	1	1
8641	PCDHGB4	1.58542e-05	2.73959e-06	1.10128	1.69397	1	1
8645	KCNK5	3.93137e-07	9.94167e-06	1.51332	1.62517	1	1
8673	VAMP8	3.01676e-06	8.91593e-05	1.21507	1.16275	1	1
8710	SERPINB7	0.00588472	0.00195447	2.12806	3.32512	1	1
8712	PAGE1	0.00385283	0.000220762	1.92161	4.3579	1	1
874	CBR3	9.70345e-08	6.58399e-06	1.32583	1.09786	1	1
8764	TNFRSF14	3.98249e-05	0.000144099	2.11666	1.90028	1	1
885	CCK	8.03488e-06	8.77809e-06	4.97663	5.02491	1	1
8913	CACNA1G	3.21354e-05	0.000120109	1.42303	1.45681	1	1
89782	LMLN	1.11071e-06	3.14148e-05	1.43084	1.48054	1	1
89801	PPP1R3F	2.74777e-07	2.92829e-06	1.65184	1.33682	1	1
89870	TRIM15	0.00135098	0.00013165	3.11375	4.50937	1	1
8997	KALRN	0.000144138	0.000256583	1.0965	2.07296	1	1
9032	TM4SF5	0.000428637	0.000692734	3.64956	3.51674	1	1
9037	SEMA5A	0.000124184	4.25666e-05	1.73909	2.55034	1	1
9066	SYT7	9.87042e-05	0.00176932	1.27232	1.01411	1	1
90952	ESAM	0.00518233	0.00624965	1.4397	1.72777	1	1
91947	ARRDC4	9.86944e-05	0.00138279	1.01228	1.47633	1	1
9214	FAIM3	0.00020277	3.89634e-05	1.02048	2.12783	1	1
92285	ZNF585B	2.78413e-05	2.85912e-05	1.5612	2.1973	1	1
9235	IL32	0.000109012	0.00533131	1.64538	1.23386	1	1
9256	BZRAP1	0.000228266	4.92403e-05	1.29617	1.73476	1	1
9308	CD83	2.96819e-09	1.82983e-08	1.45327	2.04533	1	1
93129	ORAI3	0.000418715	0.000540952	1.09648	1.28285	1	1
93429	DKFZp434J0226	0.000367315	0.00191845	1.07247	1.15506	1	1
93517	SDR42E1	0.00033351	6.58675e-05	1.75772	4.41373	1	1
94031	HTRA3	1.73493e-11	7.0231e-12	1.77744	2.14249	1	1
9424	KCNK6	0.000627499	0.000415982	1.65356	2.30423	1	1
9435	CHST2	2.62433e-07	2.1321e-05	1.3569	1.2654	1	1
945	CD33	1.21262e-09	7.34573e-09	5.61404	6.12093	1	1
9455	HOMER2	0.00053386	0.00207203	1.20644	1.20316	1	1
9500	MAGED1	8.10598e-07	2.43035e-06	3.75791	4.35968	1	1
9518	GDF15	1.2535e-08	3.01005e-07	2.48874	3.19879	1	1
9536	PTGES	6.62937e-11	4.07057e-11	1.38139	1.65911	1	1
9537	TP53I11	2.22421e-07	2.92756e-06	2.675	2.20032	1	1
9540	TP53I3	9.37026e-09	3.81237e-07	1.18637	1.03272	1	1
9582	APOBEC3B	9.60968e-05	0.00125976	1.30294	1.34113	1	1
9615	GDA	1.25974e-08	7.04927e-09	1.09534	1.37496	1	1
9619	ABCG1	7.93997e-09	3.72581e-07	1.85039	2.02531	1	1
9636	ISG15	9.05671e-07	9.19946e-05	1.94069	1.49351	1	1
9645	MICAL2	7.24252e-14	3.60601e-12	1.38572	1.33419	1	1
966	CD59	3.4493e-14	4.22828e-15	1.00616	1.22814	1	1
9672	SDC3	1.64382e-08	5.40996e-09	1.20317	1.6149	1	1
970	CD70	7.40573e-12	4.72399e-10	2.35665	2.17003	1	1
9706	ULK2	6.48206e-07	2.80172e-06	1.52444	1.78301	1	1
9708	PCDHGA8	4.921e-05	9.91227e-06	1.18218	1.83125	1	1
9754	STARD8	1.53512e-06	1.36149e-05	1.29147	1.28881	1	1
9764	KIAA0513	4.04109e-05	8.15854e-06	1.25344	1.82117	1	1
978	CDA	1.38222e-10	3.11065e-09	2.41234	2.65627	1	1
9920	KBTBD11	0.00018144	0.000302417	1.2193	1.64737	1	1
9953	HS3ST3B1	0.000464654	0.00193808	2.52326	3.18013	1	1
9955	HS3ST3A1	4.57156e-05	0.00304429	1.63586	1.14637	1	1
9966	TNFSF15	0.000117678	0.0031098	1.96029	1.69598	1	1

## Sheet: UP in control only
Entrez ID	symbol	control p	uvc p	control FC	uvc FC	controlDirection	uvcDirection
1	A1BG	0.00865099	0.442745	3.27664	0.884663	1	0
100124700	HOTAIR	0.00839005	0.0107573	1.46931	1.52503	1	0
100129196	MATN1-AS1	0.00502304	0.833664	2.67074	-0.157185	1	0
100129794	SLC25A21-AS1	0.000360864	0.979121	2.50955	0.0155	1	0
100130476	LOC100130476	0.000114954	0.0163634	2.78971	1.56125	1	0
100130992	LOC100130992	0.00335846	0.503966	1.84231	0.333344	1	0
100131315	LOC100131315	6.16632e-05	0.0613694	1.74412	0.78127	1	0
100132356	LOC100132356	0.000399594	0.048708	1.7299	0.677355	1	0
100191040	C2CD4D	0.00226286	0.625982	3.2298	0.418743	1	0
100216001	LINC00704	0.0041331	0.0290878	3.30444	2.61976	1	0
100287177	C19orf83	0.00055925	0.00357339	1.23668	0.947093	1	0
100288152	LOC100288152	1.77513e-06	0.000316136	1.27656	0.822452	1	0
100288798	LOC100288798	0.000502526	0.0349043	1.50051	0.822111	1	0
100289274	DNAJC3-AS1	0.00259612	0.301747	1.32374	0.389628	1	0
100505746	ITGB2-AS1	0.000195635	0.0183043	4.14104	2.61295	1	0
100506115	LINC01272	0.00994859	0.218064	1.74785	0.882237	1	0
100506207	LOC100506207	0.00395888	0.123377	2.84937	1.22084	1	0
100506603	LOC100506603	0.0059381	0.131964	1.30342	0.600896	1	0
100506639	LOC100506639	6.92394e-06	0.00612486	1.24634	0.624669	1	0
100507507	LOC100507507	9.78661e-08	3.49474e-05	1.06893	0.767199	1	0
100534589	HOXA10-HOXA9	0.00296085	0.0144709	3.09477	2.82817	1	0
100534611	TM4SF19-TCTEX1D2	1.6044e-06	0.000200541	1.27036	0.963245	1	0
100653049	LOC100653049	0.00381689	0.838498	2.80635	0.275855	1	0
100874007	VIPR1-AS1	0.00422877	0.0153674	2.61321	2.23396	1	0
100874188	LINC00571	0.00596222	0.0276197	2.75464	2.48412	1	0
100874214	TM4SF19-AS1	0.00153385	0.0100362	3.01666	2.41107	1	0
100874366	HOXC13-AS	0.00601183	0.0907699	1.04668	0.773153	1	0
101	ADAM8	0.00851515	0.333699	1.60746	0.52702	1	0
101059954	LOC101059954	0.00343468	0.0194306	1.58653	1.64487	1	0
10107	TRIM10	0.00283283	0.015324	3.22938	2.71564	1	0
101927160	LOC101927160	0.000342434	0.0362036	3.60434	2.07936	1	0
101927479	LOC101927479	0.000236503	0.303278	2.35539	0.483873	1	0
101927850	LOC101927850	0.00444458	0.268415	2.02904	0.575812	1	0
101929397	LINC01518	0.0016311	0.0270406	1.82148	1.00229	1	0
101929898	LOC101929898	0.0082475	0.0548519	3.06384	2.23676	1	0
101930442	LOC101930442	0.0017188	0.918408	3.12612	-0.0940008	1	0
10203	CALCRL	0.000930358	0.194266	3.83991	1.51265	1	0
10235	RASGRP2	0.00483112	0.0174389	3.26824	2.37354	1	0
102464833	MIR6084	0.000363139	0.0523708	1.59704	0.788659	1	0
102723480	LOC102723480	0.00449043	0.0803295	1.48505	1.15348	1	0
102723726	LOC102723726	0.000451389	0.0129364	1.50861	1.16104	1	0
102723757	LOC102723757	0.00927636	0.219698	2.49087	-0.906413	1	0
102723829	LOC102723829	0.00299397	0.0767659	3.22966	1.52197	1	0
102724397	LOC102724397	0.00358568	0.349842	3.74218	1.26174	1	0
10309	CCNO	1.02643e-07	0.000251475	1.29173	0.773392	1	0
10346	TRIM22	0.000164076	0.625985	4.1718	0.62611	1	0
1041	CDSN	0.00964194	0.371904	2.70379	0.608224	1	0
10411	RAPGEF3	3.42313e-06	0.00167474	1.60796	0.888312	1	0
10628	TXNIP	1.71201e-09	0.0280645	1.39537	0.319885	1	0
10715	CERS1	0.000568469	0.0919405	1.72111	0.718075	1	0
10795	ZNF268	2.56172e-06	0.000106344	1.01013	0.955136	1	0
10974	ADIRF	8.73048e-07	0.00201524	1.57708	0.789405	1	0
11037	STON1	0.00531277	0.0681375	1.24539	0.94355	1	0
11147	HHLA3	0.00780807	0.221912	1.09118	0.595304	1	0
11151	CORO1A	0.00929935	0.0170227	1.05558	0.893931	1	0
11211	FZD10	0.00797857	0.013089	1.60058	1.83409	1	0
119385	AGAP11	0.000489189	0.767416	2.20442	0.16091	1	0
121456	SLC9A7P1	0.00412696	0.0525549	1.44912	1.32769	1	0
122970	ACOT4	0.000412369	0.0610357	1.22357	0.609819	1	0
1241	LTB4R	8.44349e-05	0.0024488	1.03504	0.7983	1	0
128218	TMEM125	0.00658545	0.191415	3.02412	1.46536	1	0
1301	COL11A1	0.00339528	0.0785549	3.83462	2.44538	1	0
1302	COL11A2	0.000859301	0.033942	1.41334	0.72635	1	0
1311	COMP	0.00148706	0.106287	3.91762	1.89245	1	0
134	ADORA1	0.00129988	0.0185215	3.78045	2.52547	1	0
135	ADORA2A	0.000581388	0.181717	1.57715	0.543879	1	0
1396	CRIP1	4.022e-09	2.59149e-08	1.04197	0.999987	1	0
140576	S100A16	4.7091e-14	1.29587e-12	1.1004	0.995743	1	0
140733	MACROD2	0.00627386	0.0274869	2.05209	1.87854	1	0
143689	PIWIL4	0.00186566	0.0110674	1.15752	0.974646	1	0
144406	WDR66	0.00197292	0.0286941	1.4217	1.0981	1	0
146547	PRSS36	0.00150022	0.0741887	1.28291	0.732168	1	0
150165	XKR3	0.0074071	0.692667	2.89393	0.472135	1	0
152225	LOC152225	0.00204383	0.0130341	3.11376	2.65881	1	0
154064	RAET1L	0.00231978	0.0588508	1.54205	1.0319	1	0
154197	PNLDC1	0.00380898	0.0474471	3.06737	1.66271	1	0
163059	ZNF433	0.00116027	0.010703	2.72388	2.395	1	0
1901	S1PR1	0.00151143	0.0101676	1.72463	3.07154	1	0
192683	SCAMP5	0.00207242	0.0106286	1.0257	0.987864	1	0
1999	ELF3	0.000140137	0.856226	1.33083	0.0770092	1	0
201191	SAMD14	0.00142426	0.0426907	2.51727	1.31784	1	0
201651	AADACP1	0.00284825	0.12266	2.18455	1.07531	1	0
2053	EPHX2	0.00100377	0.104067	3.34741	-0.971131	1	0
219736	STOX1	0.00913278	0.662524	2.44184	0.346927	1	0
220213	OTUD1	2.8278e-06	0.0012271	1.21061	0.957936	1	0
22801	ITGA11	0.0023847	0.0751208	1.06059	0.703897	1	0
22871	NLGN1	0.000347728	0.136783	2.95958	1.05231	1	0
23066	CAND2	0.000486579	0.299103	1.36411	0.314167	1	0
23237	ARC	0.00595889	0.128731	1.10532	0.519567	1	0
23275	POFUT2	4.75169e-10	2.55018e-07	1.0286	0.730304	1	0
23368	PPP1R13B	0.000314356	0.0276142	1.24029	0.654616	1	0
23415	KCNH4	0.00787592	0.408837	1.86503	0.576585	1	0
250	ALPP	0.00913601	0.269687	3.33436	1.4341	1	0
252995	FNDC5	0.00328457	0.373065	1.74549	0.433152	1	0
255812	SDHAP1	0.00167541	0.655589	1.10189	-0.131405	1	0
256329	LMNTD2	0.00483105	0.0504267	1.14053	0.696122	1	0
257019	FRMD3	0.00189604	0.0656048	1.1667	0.833802	1	0
2571	GAD1	0.0088604	0.0250854	1.14742	1.15549	1	0
25790	CFAP45	0.000296211	0.0147408	1.14495	0.777644	1	0
25925	ZNF521	9.2871e-06	0.000362572	1.01068	0.916239	1	0
26038	CHD5	0.00123511	0.0217346	1.88174	1.21316	1	0
26249	KLHL3	0.00750774	0.166324	1.50433	0.771071	1	0
26270	FBXO6	0.00495516	0.0459105	2.31657	1.21424	1	0
26289	AK5	0.00830149	0.133895	1.29996	0.674195	1	0
2657	GDF1	0.00148086	0.0867563	1.76822	0.860904	1	0
266727	MDGA1	0.000355343	0.0105294	3.08912	2.0715	1	0
2709	GJB5	0.00499545	0.487724	3.41296	0.974321	1	0
27345	KCNMB4	0.00114648	0.027225	1.37482	1.10476	1	0
27350	APOBEC3C	0.00054393	0.173473	1.99206	0.792655	1	0
283130	SLC25A45	4.20581e-06	0.00020325	1.0916	0.964801	1	0
284040	CDRT4	2.1009e-07	0.000105559	1.71597	0.999083	1	0
284116	KRT42P	0.00307069	0.408566	1.57516	0.406713	1	0
284353	NKPD1	0.00345374	0.441596	3.42895	-0.482348	1	0
284723	SLC25A34	0.00839267	0.851985	2.38333	-0.128606	1	0
284739	LINC00176	0.00757934	0.277949	1.41484	0.33068	1	0
285966	FAM115C	0.006432	0.0224869	1.88439	1.85753	1	0
2886	GRB7	0.00372829	0.45404	3.68349	0.567024	1	0
2911	GRM1	0.00304004	0.0955579	2.48711	1.73323	1	0
29887	SNX10	0.00595702	0.0683151	3.28058	2.36329	1	0
3017	HIST1H2BD	4.47678e-05	0.0319407	1.12138	0.452773	1	0
339483	MTMR9LP	0.000128433	0.00761475	1.76337	0.868046	1	0
340359	KLHL38	0.00804952	0.205715	2.00008	1.13198	1	0
340526	RGAG4	0.00240144	0.0170298	3.48493	2.691	1	0
3437	IFIT3	5.82918e-05	0.0250533	1.74681	1.34628	1	0
345462	ZNF879	0.00163701	0.197389	3.59954	1.49578	1	0
346689	KLRG2	0.00420865	0.0390091	1.91956	1.29002	1	0
347252	IGFBPL1	0.000120302	0.0142196	1.27232	0.886791	1	0
347731	LRRTM3	0.0080578	0.636901	1.77676	0.375223	1	0
3623	INHA	0.003545	0.0125663	3.14077	3.00488	1	0
3669	ISG20	0.000770657	0.0727196	2.65484	1.12097	1	0
3671	ISLR	7.34827e-05	0.0122481	4.34571	2.62385	1	0
375775	PNPLA7	0.00205213	0.528191	1.0632	0.199037	1	0
375791	CYSRT1	1.25725e-05	0.000454804	1.14147	0.90941	1	0
3779	KCNMB1	0.00588343	0.239341	1.32928	0.640198	1	0
3815	KIT	0.00357715	0.458529	1.94518	0.494573	1	0
3857	KRT9	0.00636725	0.0175863	1.91845	1.84898	1	0
3880	KRT19	0.00797486	0.541943	1.0968	-0.252792	1	0
388115	C15orf52	6.51163e-10	2.76217e-07	1.00365	0.765273	1	0
3885	KRT34	0.00381689	0.838498	2.80635	0.275855	1	0
389690	MROH5	0.000471699	0.0154684	4.17501	2.57723	1	0
390940	PINLYP	0.00274887	0.128246	3.32743	1.60932	1	0
3913	LAMB2	4.79206e-11	9.24657e-09	1.15473	0.892395	1	0
395	ARHGAP6	0.000218657	0.0221378	4.50595	2.64061	1	0
400986	ANKRD36C	0.00763755	0.20568	1.41771	-0.380953	1	0
401164	LINC01060	0.00139961	0.152002	3.58098	1.42386	1	0
403340	MGC70870	0.000277452	0.0270038	1.67962	1.00041	1	0
414918	DENND6B	0.00801295	0.433631	1.19618	0.289407	1	0
4188	MDFI	0.00134785	0.0108407	3.06855	2.52336	1	0
440905	FAR2P1	0.000307957	0.0630289	2.80154	0.878773	1	0
4438	MSH4	0.00516575	0.256337	3.11783	-0.74088	1	0
5133	PDCD1	0.00135497	0.0259805	2.98169	1.39757	1	0
5137	PDE1C	0.0028969	0.0132251	2.76064	2.54441	1	0
51599	LSR	6.8557e-05	0.00749623	1.66578	0.982655	1	0
5210	PFKFB4	3.53543e-06	0.00409295	1.19165	0.594275	1	0
54212	SNTG1	0.0017193	0.353802	3.52084	1.10357	1	0
54345	SOX18	0.00183911	0.355831	1.4499	0.310337	1	0
54492	NEURL1B	1.18146e-06	0.000171339	1.06204	0.8688	1	0
54626	HES2	0.00132743	0.0719783	3.60417	1.41438	1	0
54843	SYTL2	0.000404927	0.0247054	1.38239	0.898613	1	0
5493	PPL	2.31381e-05	0.00573595	1.29601	0.81171	1	0
54944	LINC01521	1.4976e-05	0.124633	1.0642	0.364279	1	0
55107	ANO1	0.00866051	0.0247813	2.3866	2.39383	1	0
55359	STYK1	0.00179185	0.0175595	2.95425	2.29542	1	0
55384	MEG3	7.05489e-12	5.3016e-09	1.33021	0.951151	1	0
55876	GSDMB	0.00588472	0.680166	3.37988	-0.291147	1	0
55930	MYO5C	0.000134097	0.0687627	2.52273	0.961057	1	0
5603	MAPK13	0.00172743	0.0160941	1.40243	0.927481	1	0
56265	CPXM1	0.00725561	0.0120829	2.73153	2.67834	1	0
56413	LTB4R2	0.000238722	0.442603	1.19702	0.213263	1	0
5669	PSG1	0.00146722	0.570556	2.81875	0.402067	1	0
57000	GSN-AS1	2.40371e-05	0.740888	1.71703	0.106308	1	0
57214	CEMIP	1.60981e-05	0.00208976	1.34333	0.943021	1	0
57402	S100A14	0.00605017	0.776951	2.78731	0.274994	1	0
574036	SERTAD4-AS1	0.000561984	0.0177049	1.47224	1.23838	1	0
57468	SLC12A5	0.0084802	0.176876	3.54165	1.03787	1	0
57538	ALPK3	0.00541866	0.308564	1.30741	0.378832	1	0
57707	TLDC1	1.36158e-09	2.69341e-06	1.07739	0.756925	1	0
59285	CACNG6	0.00172324	0.107201	2.57296	1.03352	1	0
5947	RBP1	0.00272475	0.373258	2.98126	0.76869	1	0
6092	ROBO2	0.00284881	0.0185657	1.17816	1.33186	1	0
6097	RORC	0.000540456	0.299292	3.82756	1.31297	1	0
6398	SECTM1	8.49154e-06	0.000786712	1.09359	0.843385	1	0
64077	LHPP	0.00369628	0.0416148	1.27407	0.958853	1	0
642938	FAM196A	0.00876122	0.02425	2.12351	-1.06857	1	0
643	CXCR5	0.00437767	0.0253835	1.60379	1.2973	1	0
643401	LINC01021	2.76275e-05	0.0530252	2.26586	0.863593	1	0
64386	MMP25	0.00238985	0.0281818	1.41537	0.919097	1	0
643866	CBLN3	0.00454113	0.0666015	1.16883	0.886733	1	0
6450	SH3BGR	0.00117923	0.0707193	1.87489	1.04038	1	0
645367	GGT8P	0.00385564	0.0166146	2.63227	2.74808	1	0
656	BMP8B	0.00655539	0.432695	2.03817	0.49441	1	0
6565	SLC15A2	0.00533198	0.739945	1.0277	0.134781	1	0
6653	SORL1	4.69592e-06	0.00188923	1.23523	0.929687	1	0
6947	TCN1	0.0021697	0.0720338	2.36071	1.26094	1	0
7010	TEK	0.00116336	0.100383	4.08095	2.17098	1	0
7084	TK2	2.59981e-08	1.20489e-06	1.01735	0.901283	1	0
7089	TLE2	0.00455296	0.0135089	1.26951	1.1079	1	0
7127	TNFAIP2	9.11002e-09	0.000139059	1.11721	0.617959	1	0
7134	TNNC1	0.000210562	0.0120453	2.16761	1.22401	1	0
730087	ZNF726	0.00045502	0.0232181	3.81101	2.49067	1	0
7318	UBA7	0.00138643	0.68773	3.75885	0.356512	1	0
7429	VIL1	0.00976041	0.231502	3.42756	1.40569	1	0
7448	VTN	0.00538539	0.441212	2.78054	0.638916	1	0
793	CALB1	0.00544071	0.0380384	3.36352	2.58973	1	0
79412	KREMEN2	4.53245e-05	0.0180765	1.16354	0.585106	1	0
79689	STEAP4	0.00605439	0.0337596	1.84393	1.89015	1	0
79710	MORC4	1.21776e-11	9.74841e-09	1.11372	0.862359	1	0
79812	MMRN2	6.59491e-08	0.000151426	1.40117	0.901677	1	0
7984	ARHGEF5	0.000497137	0.118065	1.79374	0.81298	1	0
79844	ZDHHC11	0.00099575	0.351739	1.08723	0.261039	1	0
79864	C11orf63	0.000389318	0.010409	1.09363	0.900042	1	0
79885	HDAC11	0.00296604	0.25206	1.69884	0.580565	1	0
79890	RIN3	0.00574694	0.0528185	3.38712	2.21951	1	0
79931	TNIP3	0.000710316	0.369681	3.70829	1.10701	1	0
80008	TMEM156	0.00172643	0.0175803	1.84598	1.86802	1	0
80350	LPAL2	0.000470213	0.338281	1.94728	0.359177	1	0
81029	WNT5B	0.00172324	0.0128254	1.68107	1.26828	1	0
81558	FAM117A	0.00626502	0.0138818	3.05571	2.92309	1	0
81575	APOLD1	2.05316e-05	0.0111257	1.14351	0.729248	1	0
81928	CABLES2	5.39657e-07	0.00110643	1.23611	0.663192	1	0
8326	FZD9	0.000363139	0.0138923	1.14273	0.708063	1	0
83648	FAM167A	0.00480907	0.0834137	2.9926	1.97868	1	0
83758	RBP5	0.005723	0.435924	1.46967	0.343976	1	0
83882	TSPAN10	0.00507204	0.422822	1.3032	0.352008	1	0
84141	EVA1A	1.68735e-05	0.000717208	1.08236	0.988797	1	0
84179	MFSD7	0.00249802	0.736396	1.41025	0.150208	1	0
843	CASP10	0.000638318	0.0844346	1.16247	0.574049	1	0
84518	CNFN	0.000218436	0.0216103	3.40469	1.41758	1	0
84983	FAM222A-AS1	0.00821262	0.161889	1.10225	0.57278	1	0
84984	CEP19	0.00717082	0.162229	1.31659	0.772852	1	0
84985	FAM83A	0.00110764	0.0531992	1.87783	1.19896	1	0
8642	DCHS1	0.00147216	0.0144012	3.54478	2.701	1	0
8651	SOCS1	0.00979048	0.07646	2.73942	-0.773245	1	0
8671	SLC4A4	0.00138747	0.0208129	1.08307	1.1239	1	0
8794	TNFRSF10C	0.000785868	0.770013	3.98519	0.36681	1	0
8828	NRP2	0.0050575	0.075916	1.17149	0.964725	1	0
8870	IER3	5.87805e-12	1.30044e-05	1.14291	0.498477	1	0
8900	CCNA1	0.00169744	0.314984	1.28541	0.492391	1	0
8969	HIST1H2AG	0.00376949	0.670891	1.21208	0.153877	1	0
89932	PAPLN	0.00495521	0.404439	1.01485	0.303678	1	0
9001	HAP1	0.000766857	0.0733347	3.67808	1.18265	1	0
90246	LOC90246	0.00528553	0.0682501	1.75731	1.20598	1	0
9099	USP2	6.29901e-05	0.0112604	1.12148	0.749059	1	0
920	CD4	0.000149687	0.357224	3.61261	0.50548	1	0
92558	CCDC64	0.000121137	0.995334	1.86724	-0.00257873	1	0
93010	B3GNT7	0.000498272	0.0153483	3.76328	2.53859	1	0
9399	STOML1	9.05962e-05	0.0438742	1.00922	0.466274	1	0
94025	MUC16	5.32276e-08	0.00498653	1.43598	0.530837	1	0
94032	CAMK2N2	0.00710987	0.0403124	1.0843	0.925833	1	0
9899	SV2B	0.00656522	0.0248851	1.63421	1.74058	1	0
9906	SLC35E2	6.58988e-05	0.0102514	1.02946	0.628244	1	0
9935	MAFB	0.00193171	0.0349245	1.41474	1.29074	1	0

## Sheet: DOWN in UVC only
Entrez ID	symbol	control p	uvc p	control FC	uvc FC	controlDirection	uvcDirection
10003	NAALAD2	0.186309	0.00675655	-0.680553	-1.3756	0	-1
100126299	VTRNA2-1	0.40386	0.00128923	0.728759	-1.33915	0	-1
100128071	FAM229A	0.118744	0.00760987	-0.593072	-1.0228	0	-1
100128374	LOC100128374	0.925521	0.00025463	0.162473	-3.51176	0	-1
100129405	MSTO2P	0.419403	3.16771e-05	-0.235206	-1.27767	0	-1
100129917	LOC100129917	0.742415	0.000299253	0.130149	-1.11524	0	-1
100132057	LOC100132057	0.0581017	0.000223115	-1.11953	-2.1609	0	-1
100288842	LOC100288842	0.513267	0.0015955	-0.32829	-2.02424	0	-1
100505633	LINC01133	7.60554e-05	0.000105127	-0.96657	-1.14181	0	-1
100506046	GAS5-AS1	0.098656	1.34212e-06	-0.342056	-1.26224	0	-1
100507178	SLFNL1-AS1	0.751544	0.000284275	0.101374	-1.05913	0	-1
100507564	LOC100507564	0.00302737	0.000163975	-0.62077	-1.03928	0	-1
100527964	LHX4-AS1	0.00625037	7.64367e-06	-0.85424	-1.47599	0	-1
100533179	UBE2F-SCLY	5.33901e-08	3.92449e-09	-0.807519	-1.06105	0	-1
100874237	CACNA2D3-AS1	0.825937	0.00692525	0.137335	-1.84851	0	-1
100996273	LOC100996273	0.278037	0.00495619	1.73526	-2.0618	0	-1
101927208	LOC101927208	0.506819	0.00499748	-0.856462	-1.82934	0	-1
101927410	LOC101927410	0.125245	0.00747387	-1.6144	-1.50603	0	-1
101927765	LOC101927765	2.98224e-06	1.51761e-07	-0.846865	-1.20568	0	-1
101927989	LOC101927989	0.0296404	0.000223144	-1.64181	-4.13401	0	-1
101928714	LOC101928714	0.68636	0.00492307	0.225853	-1.29155	0	-1
101928830	LOC101928830	0.9293	0.00163659	-0.0799454	-2.1337	0	-1
101929385	LOC101929385	0.450803	0.000158816	-1.17949	-3.56406	0	-1
101929396	LOC101929396	0.147229	0.00433177	2.02701	-2.08694	0	-1
101929438	101929438	0.0222093	0.000228226	-1.19971	-1.89103	0	-1
101929609	LOC101929609	0.131107	0.0030246	-0.993957	-1.90959	0	-1
101930453	LOC101930453	0.164302	0.000197688	-0.465137	-1.42552	0	-1
102060282	RASSF1-AS1	0.580672	0.00752786	0.292516	-1.22931	0	-1
102465508	MIR6843	0.442919	0.00936736	-0.518209	-1.64612	0	-1
102723820	LOC102723820	0.841426	0.00164768	-0.103683	-1.13652	0	-1
102723980	LOC102723980	0.444841	0.00817336	0.438942	-1.41811	0	-1
102724015	LOC102724015	0.0909099	0.00370812	1.09455	-1.91257	0	-1
102724348	LOC102724348	0.0107995	0.00102778	-1.13617	-1.78635	0	-1
102724607	LOC102724607	0.620781	0.00119495	-0.213857	-1.34604	0	-1
102724611	LOC102724611	0.62818	0.00254773	-0.232942	-1.01917	0	-1
102725217	LOC102725217	0.683198	0.0012488	0.232747	-1.8263	0	-1
102725376	LOC102725376	0.0558123	0.000288787	-0.903957	-1.69855	0	-1
102725512	LOC102725512	0.59321	7.6965e-08	0.255318	-2.36448	0	-1
102725514	LOC102725514	0.683198	0.0012488	0.232747	-1.8263	0	-1
10290	SPEG	3.83e-07	6.95143e-08	-0.914457	-1.0466	0	-1
10570	DPYSL4	0.0641971	5.28856e-06	-0.808501	-1.79279	0	-1
11132	CAPN10	0.000209042	4.28556e-07	-0.612095	-1.02405	0	-1
1146	CHRNG	0.770884	0.00672922	-0.517284	-2.42504	0	-1
116238	TLCD1	1.86134e-06	7.27277e-06	-0.97291	-1.01201	0	-1
116828	N4BP2L2-IT2	0.463498	0.00103071	-0.403046	-1.49266	0	-1
116842	LEAP2	0.104917	0.00596804	-0.975274	-1.66329	0	-1
123688	HYKK	0.0441956	0.00953995	-0.665372	-1.04468	0	-1
128229	TSACC	0.684167	0.00453757	-0.238324	-1.61456	0	-1
130540	ALS2CR12	0.0964468	0.00888925	-1.09114	-1.59565	0	-1
140739	UBE2F	8.54642e-10	2.7084e-10	-0.822361	-1.01211	0	-1
142684	RAB40A	0.442123	0.00758817	-0.301963	-1.02103	0	-1
146802	SLC47A2	0.485913	0.00494283	0.540121	-2.04764	0	-1
149013	NBPF12	0.99218	0.000667919	0.00560085	-1.44818	0	-1
149428	BNIPL	0.268433	0.00485849	-1.25356	-2.88853	0	-1
153218	SPINK13	0.00065309	8.37196e-07	-0.928278	-1.65951	0	-1
154860	FEZF1-AS1	0.0109663	0.00950386	-2.00662	-2.09607	0	-1
1564	CYP2D7P	0.56885	0.00473069	-0.265981	-1.1935	0	-1
158038	LINGO2	6.3304e-07	4.80501e-06	-0.931714	-1.05241	0	-1
158257	MIRLET7DHG	0.553797	0.00561727	-0.28696	-1.04585	0	-1
158399	ZNF483	0.086033	0.000383531	-0.647975	-1.22834	0	-1
163051	ZNF709	0.0459553	0.00114803	-1.0122	-1.81189	0	-1
168433	RNF133	0.42979	0.00176669	-1.07036	-4.28026	0	-1
169522	KCNV2	0.942314	7.14822e-06	-0.0677846	-2.86137	0	-1
1841	DTYMK	4.44169e-07	6.5745e-09	-0.730407	-1.02333	0	-1
1890	TYMP	0.000685769	6.41474e-05	-0.769731	-1.01561	0	-1
197196	LINC00311	0.0635693	0.00420911	-1.26838	-1.70226	0	-1
218	ALDH3A1	1.89687e-07	2.46006e-07	-0.947704	-1.06328	0	-1
220594	USP32P2	0.661468	0.00932706	-0.200661	-1.02192	0	-1
221442	ADCY10P1	0.014014	0.000892317	-0.768071	-1.03803	0	-1
221692	PHACTR1	0.473221	0.00847271	1.11094	-2.5822	0	-1
2277	FIGF	0.22966	0.00040323	-0.794543	-1.90786	0	-1
23218	NBEAL2	0.116807	5.64379e-05	-0.347494	-1.06457	0	-1
23266	LPHN2	1.05801e-07	2.93658e-07	-0.883397	-1.07132	0	-1
23329	TBC1D30	1.19947e-07	1.05169e-08	-0.855257	-1.15037	0	-1
248	ALPI	0.0166133	0.00320744	-1.95268	-3.15893	0	-1
25832	NBPF14	0.647503	0.00109523	-0.178823	-1.17742	0	-1
26045	LRRTM2	0.195753	0.00898169	1.51559	-1.61838	0	-1
2642	GCGR	0.325092	0.000665083	-0.327212	-1.1109	0	-1
2649	NR6A1	0.00925249	0.000129135	-0.713658	-1.12159	0	-1
26548	ITGB1BP2	0.627341	0.00120947	0.256091	-1.21772	0	-1
282679	AQP11	0.76393	0.00361849	-0.126168	-1.26437	0	-1
283507	SUGT1P3	0.884659	0.00758079	0.0904819	-1.63493	0	-1
283518	KCNRG	0.29598	0.00706522	-0.395718	-1.10633	0	-1
283663	LINC00926	0.817115	0.00148193	-0.112371	-1.3963	0	-1
284001	CCDC57	0.238188	1.09225e-05	-0.235619	-1.0015	0	-1
285429	DCAF4L1	0.535264	0.00548445	0.307877	-1.10018	0	-1
285548	LINC01096	0.99716	0.00489152	-0.00235225	-1.37325	0	-1
286006	LSMEM1	0.730529	0.00115503	0.158717	-1.11433	0	-1
286223	C9orf47	0.0204639	0.00185901	-0.810079	-1.28827	0	-1
2863	GPR39	4.20845e-09	4.04647e-10	-0.962231	-1.23861	0	-1
29798	C2orf27A	0.151641	0.0013658	-0.529837	-1.37677	0	-1
3200	HOXA3	0.000334618	6.33983e-05	-0.841696	-1.07659	0	-1
339761	CYP27C1	2.59376e-06	4.23852e-07	-0.844234	-1.2318	0	-1
340037	PRR7-AS1	0.82597	0.00270394	-0.11276	-1.05956	0	-1
341350	OVCH1	0.0253408	0.00304475	-1.58956	-1.62292	0	-1
378832	COL18A1-AS1	0.75498	0.000912726	-0.307121	-2.49314	0	-1
387712	ENO4	0.806069	0.00192823	-0.145044	-1.66618	0	-1
389336	C5orf46	2.48266e-06	4.57712e-07	-0.842133	-1.11699	0	-1
389766	C9orf153	0.0317035	0.00121221	-1.42643	-2.5609	0	-1
400629	TEX19	0.154748	0.00391585	0.669198	-1.04808	0	-1
400798	C1orf220	0.607944	0.00750067	-0.431425	-1.62861	0	-1
401024	FSIP2	0.0170322	6.09571e-05	-0.832871	-1.5588	0	-1
401138	AMTN	6.76535e-07	2.13639e-06	-0.973801	-1.21854	0	-1
401265	KLHL31	0.592389	0.00742583	0.408783	-1.52889	0	-1
404266	HOXB-AS3	0.480886	0.00417882	0.383994	-1.14893	0	-1
407002	MIR219A1	0.795749	0.00364548	-0.269734	-2.09044	0	-1
407053	MIR96	0.875866	0.00046354	-0.231706	-4.50344	0	-1
407975	MIR17HG	0.0188825	1.70432e-06	-0.64461	-1.51174	0	-1
408263	FNDC9	0.381053	0.00109756	-1.12409	-2.78325	0	-1
440456	PLEKHM1P	0.743398	0.000791517	0.115447	-1.0015	0	-1
4549	RNR1	0.156476	0.000111661	-0.561603	-1.33515	0	-1
4558	TRNF	0.821401	0.000336755	-0.143099	-1.5571	0	-1
4703	NEB	0.124576	0.00020979	-0.768184	-1.77667	0	-1
474170	LRRC37A2	0.341046	0.00931763	0.482992	-1.14171	0	-1
493861	EID3	0.0205203	0.000146024	-0.691389	-1.2421	0	-1
51022	GLRX2	2.45015e-08	4.1827e-08	-0.917069	-1.0465	0	-1
51127	TRIM17	0.352239	0.00427152	-1.06458	-2.76583	0	-1
51540	SCLY	1.57554e-06	3.23512e-07	-0.843447	-1.04214	0	-1
53353	LRP1B	0.00122483	7.42745e-08	-0.573371	-1.33617	0	-1
54507	ADAMTSL4	0.00285524	8.50208e-05	-0.76771	-1.22187	0	-1
55349	CHDH	0.136034	0.0032829	-0.575793	-1.43532	0	-1
55512	SMPD3	0.576515	0.00406674	0.299213	-1.17737	0	-1
55607	PPP1R9A	2.75755e-05	8.67949e-06	-0.753974	-1.00813	0	-1
55657	ZNF692	0.102822	2.55042e-05	-0.374145	-1.07257	0	-1
56662	VTRNA1-3	0.103639	0.00904292	1.02454	-1.04465	0	-1
56969	RPL23AP32	0.510245	0.00660347	0.932566	-2.05896	0	-1
574406	ADAMTSL4-AS1	0.403066	0.00205604	0.902993	-2.73563	0	-1
574407	C1orf145	0.0090018	1.11895e-05	-0.510812	-1.06132	0	-1
57480	PLEKHG1	0.00121507	0.000927795	-0.796532	-1.01274	0	-1
57536	KIAA1328	1.81874e-05	5.43497e-06	-0.894465	-1.04937	0	-1
5864	RAB3A	0.0680916	7.45432e-05	-0.484215	-1.03901	0	-1
5881	RAC3	5.37849e-05	9.33904e-07	-0.828562	-1.19452	0	-1
5924	RASGRF2	0.00034034	0.000536612	-0.98128	-1.15104	0	-1
5991	RFX3	1.09265e-05	2.01316e-06	-0.820634	-1.02311	0	-1
6023	RMRP	0.954409	0.0023647	0.0547879	-1.2758	0	-1
60674	GAS5	9.05962e-05	7.43292e-08	-0.57553	-1.0028	0	-1
6080	SNORA73A	0.0450549	0.000170372	-0.730209	-1.30966	0	-1
619505	SNORA21	0.938361	0.00142454	-0.041606	-1.84812	0	-1
641298	SMG1P1	0.914787	0.00515602	0.0541605	-1.0055	0	-1
641384	TMEM75	0.401845	0.00706522	0.993963	-1.1603	0	-1
643008	SMIM5	0.86555	0.000221381	0.217215	-2.38026	0	-1
64761	PARP12	3.85679e-07	5.87438e-08	-0.891478	-1.21837	0	-1
65989	DLK2	0.833648	0.00238049	0.0931965	-1.04446	0	-1
677766	SCARNA2	0.82456	0.00183603	0.609986	-1.3679	0	-1
727699	LINC00163	0.668387	0.0043103	-0.235362	-1.63176	0	-1
768	CA9	0.0155969	7.56374e-05	-0.490497	-1.06664	0	-1
79187	FSD1	2.93328e-08	5.40996e-09	-0.945372	-1.12775	0	-1
79729	SH3D21	0.305902	0.00147862	-0.353078	-1.08308	0	-1
79767	ELMO3	0.784087	0.000212698	0.105405	-1.11721	0	-1
79828	METTL8	8.48719e-09	4.68886e-08	-0.977349	-1.12338	0	-1
79863	RBFA	6.04529e-06	1.59297e-07	-0.715172	-1.02434	0	-1
79992	AGPAT4-IT1	0.535664	0.00405015	-0.396942	-1.86639	0	-1
80086	TUBA4B	0.256531	0.00082577	-0.548255	-1.48451	0	-1
80128	TRIM46	0.364343	3.73644e-05	-0.344305	-1.32644	0	-1
80765	STARD5	0.0935096	0.00838507	-0.764825	-1.49312	0	-1
81563	C1orf21	0.00105767	2.82143e-06	-0.528451	-1.08471	0	-1
81571	MIR600HG	0.00258397	2.21691e-06	-0.740969	-1.32004	0	-1
8338	HIST2H2AC	0.551586	0.00264309	0.755201	-1.47337	0	-1
84253	GARNL3	0.541397	4.94186e-05	0.195621	-1.20174	0	-1
84667	HES7	0.00058212	3.43352e-06	-0.62994	-1.04765	0	-1
84879	MFSD2A	0.000345839	6.22102e-05	-0.634497	-1.00774	0	-1
85001	MGC16275	0.190285	1.26356e-05	-0.435215	-1.50138	0	-1
85009	MGC16025	0.889627	0.000133025	-0.137116	-2.32765	0	-1
85442	KNDC1	0.0199695	0.00206127	-1.51153	-2.20211	0	-1
85495	RPPH1	0.359792	0.000563132	1.587	-1.41971	0	-1
8620	NPFF	0.296109	0.00298697	-0.566745	-1.37996	0	-1
8759	ADAM1A	0.637493	0.000411579	-0.176311	-1.07253	0	-1
8858	PROZ	0.0141734	0.000892317	-1.08537	-1.29181	0	-1
89884	LHX4	0.0182075	0.00396769	-0.727195	-1.09998	0	-1
9048	ARTN	0.92326	0.00295269	0.0438961	-1.1074	0	-1
9095	TBX19	0.34612	0.00343912	-0.401406	-1.11513	0	-1
91156	IGFN1	7.79449e-08	2.43444e-11	-0.846763	-1.41055	0	-1
919	CD247	0.0227922	0.000225701	-1.19791	-2.37275	0	-1
93166	PRDM6	0.000207497	8.9502e-06	-0.857146	-1.19592	0	-1
9982	FGFBP1	0.00150022	0.000703087	-0.847246	-1.29376	0	-1

## Sheet: DOWN in UVC and control
Entrez ID	symbol	control p	uvc p	control FC	uvc FC	controlDirection	uvcDirection
100132116	ACTA2-AS1	4.12881e-13	2.77979e-11	-1.42443	-1.28544	-1	-1
100287216	SH3RF3-AS1	4.62361e-07	1.3342e-06	-3.47656	-3.97472	-1	-1
100288413	ERVMER34-1	1.78717e-10	1.79659e-07	-3.81492	-3.76807	-1	-1
1004	CDH6	2.32584e-09	1.69529e-08	-1.32728	-1.51551	-1	-1
1005	CDH7	1.23095e-10	4.79159e-09	-3.89696	-4.68557	-1	-1
100506718	LOC100506718	0.000515346	0.000649128	-1.05738	-1.30153	-1	-1
1010	CDH12	1.83427e-16	8.1678e-14	-3.18235	-3.13277	-1	-1
101060157	LOC101060157	0.00193171	0.00774841	-2.74671	-4.75125	-1	-1
101927206	LOC101927206	5.73153e-05	3.65854e-07	-1.58059	-2.17647	-1	-1
101927809	LOC101927809	1.34483e-07	2.05715e-05	-2.97074	-2.47008	-1	-1
101929356	LOC101929356	0.00240237	0.00508676	-1.68832	-1.57425	-1	-1
101929680	LOC101929680	0.000378935	0.00089903	-1.97518	-2.03812	-1	-1
101930644	LOC101930644	0.00199176	0.000138429	-1.07051	-1.73566	-1	-1
102546294	LOC102546294	0.000419586	2.26405e-07	-1.14717	-1.93489	-1	-1
102724262	LOC102724262	3.67499e-05	0.000452443	-1.65195	-1.74956	-1	-1
102725245	LOC102725245	0.00788046	0.00282374	-1.69107	-2.11797	-1	-1
102725450	LOC102725450	0.00788046	0.00282374	-1.69107	-2.11797	-1	-1
102800310	HAGLROS	8.09649e-08	8.58707e-07	-1.74841	-1.77644	-1	-1
10382	TUBB4A	4.24039e-11	1.13022e-06	-1.82054	-1.2388	-1	-1
10396	ATP8A1	4.79629e-08	2.55042e-05	-3.08452	-2.75064	-1	-1
10622	POLR3G	1.17439e-07	7.6601e-06	-1.16565	-1.13821	-1	-1
10656	KHDRBS3	1.3146e-08	3.98799e-07	-1.24545	-1.26214	-1	-1
11005	SPINK5	1.35528e-06	0.000222568	-1.4419	-1.27937	-1	-1
114805	GALNT13	6.82926e-10	4.38017e-06	-1.42196	-1.21003	-1	-1
115908	CTHRC1	3.21169e-08	0.000376053	-1.78882	-1.2141	-1	-1
116372	LYPD1	3.93628e-10	1.308e-10	-1.09718	-1.29652	-1	-1
116966	WDR17	0.000157686	0.00983181	-4.57725	-3.64855	-1	-1
117581	TWIST2	1.38103e-08	7.30081e-08	-1.09579	-1.19365	-1	-1
129807	NEU4	1.68702e-05	8.66659e-06	-1.22227	-1.69819	-1	-1
133396	IL31RA	3.8414e-06	1.84942e-05	-6.08189	-5.68746	-1	-1
139538	VENTXP1	0.000994205	0.00511166	-4.05617	-2.61228	-1	-1
148753	FAM163A	6.05092e-09	4.07689e-08	-9.90383	-11.3121	-1	-1
149297	FAM78B	8.63544e-06	0.000309837	-2.2774	-1.82656	-1	-1
149773	APCDD1L-AS1	9.39984e-10	4.68866e-09	-1.57808	-1.67156	-1	-1
151556	GPR155	1.48041e-06	2.51121e-06	-1.28004	-1.67214	-1	-1
154796	AMOT	3.58822e-07	3.30672e-05	-1.6245	-1.65961	-1	-1
162494	RHBDL3	6.63219e-07	2.01509e-05	-1.10785	-1.10564	-1	-1
163782	KANK4	7.71848e-11	1.49277e-09	-2.46891	-2.95835	-1	-1
165186	FAM179A	8.07964e-08	9.50019e-05	-1.69995	-1.43606	-1	-1
170850	KCNG3	1.36791e-07	1.52584e-07	-1.41081	-1.73411	-1	-1
171425	CLYBL	0.000474509	0.00495303	-1.13253	-1.37903	-1	-1
1740	DLG2	3.02766e-13	1.4855e-09	-2.93492	-2.64021	-1	-1
1824	DSC2	2.25813e-12	7.04927e-09	-2.32335	-2.23142	-1	-1
1907	EDN2	3.05544e-14	5.42807e-13	-1.52754	-1.58968	-1	-1
1953	MEGF6	1.19947e-07	1.18162e-09	-1.04381	-1.44815	-1	-1
2006	ELN	0.000213094	0.0011189	-1.75811	-2.2398	-1	-1
201780	SLC10A4	0.000313975	0.00285053	-1.20896	-1.16984	-1	-1
202374	STK32A	0.00278566	0.000316142	-2.05043	-2.95858	-1	-1
2042	EPHA3	2.21811e-12	1.13387e-07	-1.90335	-1.493	-1	-1
2043	EPHA4	2.70367e-09	1.41914e-08	-1.4859	-1.69242	-1	-1
2066	ERBB4	0.000422836	2.80014e-05	-1.18492	-2.20206	-1	-1
2104	ESRRG	5.68745e-06	0.000340614	-5.22868	-4.03632	-1	-1
2151	F2RL2	2.06965e-09	0.000531637	-1.92434	-1.32805	-1	-1
2159	F10	1.50898e-07	4.16004e-08	-1.40204	-1.7831	-1	-1
220108	FAM124A	2.60871e-14	1.61355e-11	-3.15195	-3.17146	-1	-1
2264	FGFR4	4.68451e-06	3.98155e-07	-1.03587	-1.30446	-1	-1
22987	SV2C	2.00868e-08	8.57876e-09	-2.50417	-2.88707	-1	-1
2304	FOXE1	1.39676e-09	5.91992e-07	-1.26534	-1.18353	-1	-1
23057	NMNAT2	4.8681e-05	0.00900233	-1.59552	-1.14306	-1	-1
23136	EPB41L3	3.80248e-10	1.19958e-07	-5.57607	-6.73585	-1	-1
23208	SYT11	1.07301e-13	1.39116e-10	-2.9761	-2.72707	-1	-1
23426	GRIP1	0.00194911	0.00235349	-1.00728	-1.16968	-1	-1
23566	LPAR3	1.30136e-06	0.00129834	-2.09467	-1.62243	-1	-1
249	ALPL	2.17221e-10	7.73242e-09	-3.81588	-4.36719	-1	-1
255743	NPNT	0.00282962	0.00351705	-1.1265	-1.58224	-1	-1
2561	GABRB2	4.6321e-09	2.76788e-07	-8.12308	-6.60026	-1	-1
25800	SLC39A6	9.82192e-16	6.68337e-14	-1.54851	-1.43516	-1	-1
25878	MXRA5	8.99462e-08	7.15343e-06	-3.95117	-4.61767	-1	-1
2596	GAP43	1.44887e-06	0.000200456	-1.77866	-1.51961	-1	-1
26	AOC1	1.13266e-05	4.94583e-05	-4.32798	-6.15609	-1	-1
26468	LHX6	1.86398e-08	1.38972e-06	-1.18445	-1.12251	-1	-1
26999	CYFIP2	2.69456e-21	1.76331e-20	-3.11508	-3.15927	-1	-1
27253	PCDH17	2.75403e-11	3.51296e-07	-2.43482	-2.00945	-1	-1
283383	GPR133	8.92707e-18	8.31655e-16	-2.09305	-1.90273	-1	-1
283848	CES4A	0.00144793	0.00508786	-1.30892	-1.29201	-1	-1
284240	LOC284240	4.11523e-07	3.98368e-06	-4.5668	-4.86422	-1	-1
287	ANK2	1.00188e-06	3.6458e-05	-2.3394	-2.0641	-1	-1
2882	GPX7	1.23662e-05	0.00200095	-1.50568	-1.22307	-1	-1
2888	GRB14	5.2285e-07	3.77282e-08	-2.24396	-3.30179	-1	-1
28959	TMEM176B	2.03996e-08	2.10211e-07	-6.13596	-8.69836	-1	-1
28984	RGCC	3.82817e-08	2.15293e-05	-1.62313	-1.86724	-1	-1
29126	CD274	1.23764e-06	0.000240918	-1.01735	-1.01988	-1	-1
3162	HMOX1	1.70157e-12	1.61355e-11	-1.33154	-1.39266	-1	-1
344558	SH3RF3	5.00161e-10	1.72754e-08	-3.94808	-3.51773	-1	-1
3488	IGFBP5	6.50443e-17	6.68337e-14	-2.28182	-2.07431	-1	-1
3676	ITGA4	1.38103e-08	3.71477e-06	-2.04437	-2.38144	-1	-1
3730	KAL1	1.21589e-10	4.2261e-08	-1.30428	-1.2561	-1	-1
3760	KCNJ3	8.31681e-09	4.09964e-06	-4.22498	-3.55381	-1	-1
3781	KCNN2	2.23118e-07	1.60322e-05	-3.66416	-5.15456	-1	-1
387758	FIBIN	6.03271e-06	0.000786712	-3.2177	-3.2717	-1	-1
388722	C1orf53	1.4744e-05	0.00041813	-1.11427	-1.05505	-1	-1
388753	COA6	1.63398e-11	7.24059e-11	-1.14419	-1.19207	-1	-1
389432	SAMD5	4.23584e-07	0.000486703	-1.27598	-1.20501	-1	-1
400120	SERTM1	3.02679e-08	7.53807e-06	-2.89167	-3.1368	-1	-1
400550	FENDRR	1.50124e-14	1.71564e-11	-1.79022	-1.45567	-1	-1
4137	MAPT	0.000313753	0.000238934	-1.68873	-1.77806	-1	-1
4489	MT1A	3.64273e-05	0.00250094	-2.50576	-1.56966	-1	-1
4628	MYH10	1.2073e-15	1.93529e-14	-1.33252	-1.30118	-1	-1
4753	NELL2	4.32994e-06	1.55943e-06	-1.27632	-1.90465	-1	-1
5126	PCSK2	1.4698e-05	0.000135638	-5.32302	-4.63572	-1	-1
5228	PGF	0.000457426	0.000221674	-1.38608	-1.6645	-1	-1
5324	PLAG1	4.46484e-09	9.00606e-05	-1.89074	-1.264	-1	-1
5396	PRRX1	8.54642e-10	2.43643e-06	-2.55914	-2.75441	-1	-1
54627	MAP10	4.13259e-05	1.59861e-05	-4.91705	-5.60508	-1	-1
54798	DCHS2	0.000316007	0.00198676	-1.96736	-1.91091	-1	-1
55034	MOCOS	2.21811e-12	1.6369e-11	-2.47821	-2.7125	-1	-1
55086	CXorf57	1.33661e-09	2.30951e-08	-7.89255	-7.31186	-1	-1
55137	FIGN	1.10542e-09	1.13279e-08	-1.23599	-1.38861	-1	-1
5522	PPP2R2C	1.49337e-11	2.46952e-09	-1.22552	-1.08153	-1	-1
55230	USP40	5.11449e-08	3.78432e-08	-1.04338	-1.25288	-1	-1
55250	ELP2	2.25813e-12	1.11263e-11	-1.26842	-1.35405	-1	-1
55365	TMEM176A	1.67151e-08	1.53587e-07	-8.15694	-8.19753	-1	-1
55553	SOX6	4.75169e-10	8.1833e-08	-3.19029	-2.812	-1	-1
5579	PRKCB	2.45015e-08	2.1283e-06	-2.34535	-2.95635	-1	-1
55888	ZKSCAN7	8.49323e-06	5.38507e-06	-1.21619	-1.23984	-1	-1
56062	KLHL4	2.71398e-10	1.45676e-06	-2.33876	-2.27378	-1	-1
56667	MUC13	2.74494e-11	3.2832e-09	-1.80202	-1.80044	-1	-1
57110	HRASLS	2.35432e-07	9.75042e-05	-2.451	-1.82117	-1	-1
57419	SLC24A3	4.88805e-05	1.70506e-05	-5.22871	-6.10179	-1	-1
57528	KCTD16	7.60087e-10	1.17014e-08	-1.21009	-1.32208	-1	-1
57608	KIAA1462	0.00715368	0.00679253	-1.32337	-1.69241	-1	-1
5764	PTN	1.49522e-10	1.69529e-08	-5.98457	-5.98138	-1	-1
5789	PTPRD	9.05131e-05	0.00171917	-5.28058	-4.5226	-1	-1
5798	PTPRN	1.3375e-07	3.89634e-05	-4.86053	-3.14871	-1	-1
5803	PTPRZ1	0.000193165	4.5198e-05	-1.14203	-2.03795	-1	-1
59	ACTA2	2.29373e-13	6.18108e-12	-1.407	-1.31448	-1	-1
6004	RGS16	0.00535241	2.88029e-05	-1.24224	-2.69473	-1	-1
60495	HPSE2	5.60709e-10	2.43681e-08	-1.92369	-2.12548	-1	-1
6323	SCN1A	0.000210562	0.000553279	-1.32521	-1.40284	-1	-1
6328	SCN3A	2.78413e-05	0.0088558	-1.34417	-1.07162	-1	-1
633	BGN	3.41213e-18	6.78369e-17	-2.80687	-2.71207	-1	-1
6335	SCN9A	9.27832e-14	6.64166e-12	-2.30031	-2.43988	-1	-1
63827	BCAN	0.000341233	8.56952e-07	-1.10664	-1.88682	-1	-1
64388	GREM2	1.85486e-16	5.20483e-12	-3.66918	-3.80933	-1	-1
645369	TMEM200C	7.58594e-05	0.00135216	-4.08534	-4.52198	-1	-1
6456	SH3GL2	1.57537e-08	6.31076e-06	-1.93323	-2.21527	-1	-1
646960	PRSS56	4.75485e-09	4.91072e-09	-2.21069	-2.38918	-1	-1
64850	ETNPPL	0.000163117	0.000155537	-1.3757	-2.2932	-1	-1
6783	SULT1E1	2.25228e-05	0.000371245	-1.81561	-2.24906	-1	-1
6925	TCF4	4.35943e-06	0.00129524	-6.0556	-3.49244	-1	-1
7015	TERT	3.79602e-05	4.7586e-08	-1.36809	-2.40286	-1	-1
7056	THBD	2.26771e-10	1.08493e-06	-3.25359	-2.80825	-1	-1
7145	TNS1	0.000501255	0.000372345	-1.1062	-1.54603	-1	-1
7434	VIPR2	2.71945e-06	1.52322e-05	-1.84649	-2.08418	-1	-1
783	CACNB2	4.42947e-05	1.80472e-05	-1.73978	-1.85183	-1	-1
7857	SCG2	3.82177e-06	0.000434097	-1.19373	-1.15415	-1	-1
80059	LRRTM4	1.13766e-08	1.71498e-06	-7.18174	-5.53965	-1	-1
80320	SP6	9.79456e-05	0.000141832	-1.64696	-2.10736	-1	-1
80781	COL18A1	1.47559e-10	3.73602e-09	-1.36702	-1.19678	-1	-1
80896	NPL	2.63137e-06	0.00138279	-1.39156	-1.07828	-1	-1
827	CAPN6	3.52908e-09	6.78587e-07	-3.17886	-3.01808	-1	-1
84034	EMILIN2	1.24232e-06	1.23439e-06	-2.05572	-2.8386	-1	-1
84623	KIRREL3	0.000481349	0.00715202	-1.31102	-1.08647	-1	-1
84870	RSPO3	2.29373e-13	2.19299e-08	-1.619	-1.03466	-1	-1
8495	PPFIBP2	6.86348e-05	0.00183931	-2.6073	-2.24744	-1	-1
8854	ALDH1A2	5.2636e-09	4.10368e-08	-1.37283	-1.54836	-1	-1
894	CCND2	0.00141561	9.06762e-05	-2.50737	-2.60481	-1	-1
91752	ZNF804A	2.88138e-12	3.63915e-08	-2.85133	-2.91535	-1	-1
93145	OLFM2	1.09091e-12	2.68595e-09	-2.09514	-1.71954	-1	-1
93664	CADPS2	4.6633e-14	1.77298e-11	-1.77242	-1.7732	-1	-1
9369	NRXN3	1.31494e-09	1.84667e-06	-2.30574	-2.17877	-1	-1
9542	NRG2	0.000352312	0.0018701	-1.36185	-1.04846	-1	-1
9658	ZNF516	5.27751e-06	6.63281e-06	-1.4812	-1.70265	-1	-1
9806	SPOCK2	1.1108e-05	1.13607e-06	-1.41294	-1.49309	-1	-1

## Sheet: DOWN in control only
Entrez ID	symbol	control p	uvc p	control FC	uvc FC	controlDirection	uvcDirection
100129503	PP13	0.00192074	0.0116199	-1.22807	-1.24253	-1	0
100313887	MIR2277	0.00717777	0.105171	-1.15334	-0.879918	-1	0
100422872	MIR1244-3	0.000288953	0.7657	-1.29493	-0.182091	-1	0
100500873	MIR3934	0.0043074	0.549112	-2.72028	-0.848731	-1	0
100506730	LOC100506730	0.00153249	0.601387	-1.07034	-0.301222	-1	0
100526832	PHOSPHO2-KLHL23	1.14694e-09	5.39537e-06	-1.04735	-0.825446	-1	0
10083	USH1C	0.000260204	0.0219847	-2.29364	-1.95982	-1	0
101060442	LOC101060442	0.00132063	0.631323	-1.78862	0.316571	-1	0
101060542	LOC101060542	0.00338597	0.192129	-1.12185	-0.609298	-1	0
101928717	LOC101928717	5.21198e-07	0.000372296	-1.33407	-0.913731	-1	0
101929958	LOC101929958	0.00385283	0.495627	-1.60689	0.482607	-1	0
101930292	LOC101930292	0.00385283	0.495627	-1.60689	0.482607	-1	0
101930480	LOC101930480	0.000203176	0.797536	-1.01608	0.111877	-1	0
102723825	LOC102723825	0.00825775	0.0684379	-1.22323	-1.35178	-1	0
102723905	LOC102723905	0.00754193	0.110376	-1.33879	1.08977	-1	0
102724224	LOC102724224	5.44835e-05	0.0375389	-1.01577	-0.561443	-1	0
10631	POSTN	2.13157e-09	5.04905e-06	-1.25069	-0.926038	-1	0
1105	CHD1	6.83513e-10	8.79196e-05	-1.0475	-0.563289	-1	0
11213	IRAK3	3.4033e-10	1.68397e-06	-1.12757	-0.798499	-1	0
114800	CCDC85A	0.00299397	0.105476	-1.18927	-0.820186	-1	0
115749	C12orf56	0.00808511	0.177191	-1.83363	-0.968598	-1	0
116039	OSR2	2.69238e-05	0.399077	-1.13348	-0.361807	-1	0
1272	CNTN1	0.00026211	0.0170394	-3.03497	-2.77404	-1	0
130576	LYPD6B	6.02685e-07	1.99121e-05	-1.11086	-0.987795	-1	0
147	ADRA1B	4.56732e-07	0.000598514	-1.02593	-0.821616	-1	0
147463	ANKRD29	6.04981e-05	0.113886	-1.0402	-0.46791	-1	0
151230	KLHL23	1.76384e-09	5.30867e-06	-1.03968	-0.839222	-1	0
1545	CYP1B1	4.98408e-07	0.018768	-1.0026	-0.452534	-1	0
157695	TDRP	0.000961312	0.454472	-1.16893	-0.37058	-1	0
160335	TMTC2	5.8887e-11	4.84628e-07	-1.14413	-0.827664	-1	0
223117	SEMA3D	2.06704e-08	0.000843066	-1.07666	-0.674391	-1	0
255488	RNF144B	0.000211339	0.433508	-1.12847	-0.348112	-1	0
25849	PARM1	0.00855255	0.114437	-1.52051	-1.23074	-1	0
25890	ABI3BP	0.00157383	0.80767	-1.38899	-0.146328	-1	0
266722	HS6ST3	2.19219e-09	1.17377e-06	-1.13609	-0.894516	-1	0
26770	SNORD79	0.00973969	0.836724	-1.39669	0.254732	-1	0
26774	SNORD80	2.63734e-05	0.0315349	-1.25047	-0.850443	-1	0
285016	FAM150B	0.0024443	0.19703	-3.36928	-0.945998	-1	0
28965	SLC27A6	0.00732827	0.0118389	-2.08824	-2.5815	-1	0
340990	OTOG	0.00670371	0.100826	-1.46643	-1.00136	-1	0
375298	CERKL	0.000894942	0.0437176	-1.12056	-0.893313	-1	0
3757	KCNH2	0.00651099	0.0461496	-1.06437	-0.992762	-1	0
401022	HAGLR	0.000496191	0.298575	-1.13278	-0.442168	-1	0
401233	HTATSF1P2	0.0030134	0.010575	-1.09493	-0.923224	-1	0
401613	LINC00890	0.00502147	0.0906953	-2.5501	-2.11975	-1	0
4139	MARK1	6.62937e-11	9.7721e-09	-1.0526	-0.960624	-1	0
4550	RNR2	9.94981e-10	0.0625891	-1.16078	-0.282746	-1	0
4563	TRNG	0.000146026	0.553788	-1.06369	0.40431	-1	0
4565	TRNI	0.000317784	0.810182	-1.10764	0.286148	-1	0
4567	TRNL1	3.02317e-08	0.271629	-1.47683	-0.340026	-1	0
4568	TRNL2	0.000257753	0.031214	-1.01256	2.21074	-1	0
4569	TRNM	2.09886e-05	0.259873	-1.62048	1.88985	-1	0
4572	TRNQ	0.00192088	0.409724	-1.09883	1.15083	-1	0
4577	TRNV	2.7271e-06	0.0746606	-1.35067	1.61751	-1	0
493911	PHOSPHO2	0.00139691	0.0100811	-1.07925	-1.02758	-1	0
50636	ANO7	0.00148587	0.852209	-1.05941	0.0883538	-1	0
5334	PLCL1	2.44591e-06	0.123538	-1.07387	-0.453157	-1	0
5521	PPP2R2B	1.17675e-05	0.00273252	-1.0581	-0.858303	-1	0
55286	C4orf19	4.67333e-08	0.000224295	-1.06767	-0.737302	-1	0
55364	IMPACT	7.91971e-11	4.4603e-06	-1.08471	-0.718008	-1	0
55432	YOD1	1.12289e-05	0.0399769	-1.10681	-0.680052	-1	0
56475	RPRM	8.94696e-05	0.00279622	-1.16381	-0.888408	-1	0
56605	ERO1LB	0.001196	0.675061	-1.02429	-0.216889	-1	0
57007	ACKR3	1.44033e-10	2.69341e-06	-1.06327	-0.692817	-1	0
619567	SNORD2	0.00360533	0.546801	-1.50727	0.754865	-1	0
6297	SALL2	0.00108562	0.0182527	-1.055	-0.839721	-1	0
6299	SALL1	2.46026e-05	0.0118435	-4.99443	-2.95337	-1	0
646576	HHIP-AS1	1.86579e-05	0.209609	-1.07888	-0.440493	-1	0
64762	GAREM	4.12881e-13	4.61836e-07	-1.51041	-0.914906	-1	0
651746	ANKRD33B	1.62944e-06	0.0567704	-1.00486	-0.488535	-1	0
7102	TSPAN7	0.000151539	0.0955579	-3.46074	-1.60925	-1	0
722	C4BPA	0.00721222	0.936308	-2.28089	0.0894972	-1	0
728215	FAM155A	1.7997e-05	0.015643	-2.35339	-1.32907	-1	0
729770	LOC729770	0.0034783	0.373065	-1.46402	-0.431497	-1	0
7306	TYRP1	0.00607565	0.736166	-1.2943	-0.229038	-1	0
79145	CHCHD7	2.53876e-11	1.06609e-07	-1.05156	-0.74864	-1	0
81491	GPR63	1.96822e-06	0.0167013	-1.11404	-0.591053	-1	0
8549	LGR5	8.87852e-11	1.00801e-06	-1.21783	-0.880437	-1	0
90525	SHF	0.0018167	0.0583941	-1.06819	-0.697732	-1	0
9077	DIRAS3	0.00360533	0.421029	-1.40831	-0.58983	-1	0
9241	NOG	5.07587e-07	0.00456204	-1.00465	-0.796218	-1	0
9388	LIPG	9.2871e-06	0.0541652	-1.07846	-0.530266	-1	0

## Sheet: not significant (p>0.01, FC<2)
Entrez ID	symbol	control p	uvc p	control FC	uvc FC	controlDirection	uvcDirection
100	ADA	0.0349208	0.0296495	-0.377124	-0.421712	0	0
1000	CDH2	3.47039e-05	0.0451308	-0.303215	-0.143125	0	0
100009676	ZBTB11-AS1	0.863028	0.116071	0.0323198	0.326406	0	0
10001	MED6	0.882289	0.709288	0.0181454	0.051993	0	0
10002	NR2E3	0.353319	0.399026	1.31567	0.913776	0	0
100033416	SNORD116-4	0.218453	0.83646	0.489586	-0.0920291	0	0
100037417	DDTL	0.000252206	0.00211614	0.34921	0.313827	0	0
10004	NAALADL1	0.834892	0.381555	-0.125817	0.552344	0	0
100048912	CDKN2B-AS1	0.406215	0.916061	0.210594	-0.0329161	0	0
100049076	GUSBP9	0.258768	0.062079	-0.833916	-1.39479	0	0
100049716	LOC100049716	0.000159282	0.0017044	0.983936	0.938371	0	0
10005	ACOT8	0.0123255	0.214042	0.391416	0.20073	0	0
10006	ABI1	0.441139	0.0686754	-0.0790893	0.212639	0	0
10007	GNPDA1	4.67333e-08	8.15124e-08	-0.577413	-0.635897	0	0
10009	ZBTB33	0.000279399	0.947771	-0.438883	-0.0109955	0	0
100093630	SNHG8	0.0292603	0.000101646	-0.285893	-0.561747	0	0
100093631	LOC100093631	0.248721	0.0261829	0.655268	2.06136	0	0
1001	CDH3	0.204122	0.376776	1.57244	1.29658	0	0
10010	TANK	0.000955404	0.0186029	-0.448372	-0.393281	0	0
100101267	POM121C	0.0130969	0.833582	-0.284116	0.0329929	0	0
100101467	ZSCAN30	0.11495	0.0149969	0.311138	0.55758	0	0
100101490	MCTS2P	0.0410191	0.0613781	-0.28289	-0.314332	0	0
10011	SRA1	0.00177886	3.17979e-06	-0.312385	-0.572836	0	0
100113380	SNORD125	0.194596	0.224061	0.782889	0.80669	0	0
100113381	SNORD19B	0.634432	0.802355	0.445023	-0.393279	0	0
100113386	UCKL1-AS1	0.972483	0.00326397	-0.00817716	-0.59023	0	0
100113393	SNORD12B	0.0605646	0.0720852	-0.917893	-0.935528	0	0
100113407	TMEM170B	0.178076	0.724479	-0.387201	-0.164892	0	0
100124516	SNORD58C	0.675565	0.995793	-0.409748	-0.00911181	0	0
100124534	SNORA84	0.504987	0.437161	0.729845	-0.584281	0	0
100125288	ZGLP1	0.49061	0.252648	0.380929	-0.418123	0	0
100125556	FAM86JP	0.0175226	0.0604246	-0.67145	-0.730262	0	0
100126270	FMR1-AS1	0.0318977	0.184652	1.01271	-0.667146	0	0
100126314	MIR877	0.846558	0.99388	0.0907288	-0.00523612	0	0
100126321	MIR922	0.305543	0.246991	0.79518	1.13142	0	0
100126332	MIR943	0.29598	0.883811	-0.334078	0.0576906	0	0
100126338	MIR937	0.95811	0.059359	0.0138733	-0.446323	0	0
100126351	MIR939	0.458795	0.030959	-0.215941	-0.606364	0	0
100126693	LINC00322	0.0584829	0.0140218	1.12535	2.75801	0	0
100126784	LOC100126784	0.021121	0.472858	0.499217	-0.159261	0	0
100126791	EGOT	0.0540755	0.851796	2.79927	0.190284	0	0
100126793	GHRLOS	0.552664	0.621992	0.15742	-0.136368	0	0
100127888	SLCO4A1-AS1	0.428811	0.13168	0.106246	0.217009	0	0
100127889	C10orf131	0.600404	0.972658	0.538011	0.049754	0	0
100127974	LOC100127974	0.797448	0.343304	0.0625335	0.252888	0	0
100127983	C8orf88	0.00363255	0.166524	-0.312015	-0.177669	0	0
100128006	LOC100128006	3.09312e-06	0.105439	-0.607653	-0.228031	0	0
100128025	WWTR1-AS1	0.338242	0.767284	0.553972	0.192642	0	0
100128054	PLCE1-AS1	0.662523	0.152708	0.228026	0.916047	0	0
100128055	SMARCA5-AS1	0.185909	0.643433	-0.161389	0.0791711	0	0
100128079	LOC100128079	0.467612	0.0158168	0.36292	-0.967805	0	0
100128081	JAZF1-AS1	0.353637	0.346493	0.309648	0.425495	0	0
100128191	TMPO-AS1	0.178503	0.00251658	0.156967	0.450628	0	0
100128288	LOC100128288	0.242034	0.0578558	1.15881	-1.5368	0	0
100128338	FAM83H-AS1	0.000367058	0.019289	0.822969	0.61279	0	0
100128340	LOC100128340	0.035019	0.0206828	2.40958	2.57105	0	0
100128361	LOC100128361	0.113349	0.801239	0.317937	0.0682117	0	0
100128385	FAM225B	0.865875	0.488404	-0.213376	0.769517	0	0
100128494	LOC100128494	0.0326289	0.0310677	0.200284	0.21885	0	0
100128531	LOC100128531	0.125066	0.755888	1.16057	0.379983	0	0
100128569	C19orf71	0.178001	0.527344	0.153497	0.0807088	0	0
100128640	ACVR2B-AS1	0.0953136	0.0737869	1.69497	2.05106	0	0
100128653	LOC100128653	0.724448	0.242719	-0.0773708	-0.25251	0	0
100128731	OST4	1.52473e-05	4.42097e-05	0.355151	0.358395	0	0
100128750	RBPMS-AS1	0.0437601	0.0626701	0.609104	0.689246	0	0
100128782	LINC00476	0.18831	0.359016	0.239174	0.202328	0	0
100128788	SRRM2-AS1	0.27965	0.826864	0.578427	0.157598	0	0
100128818	LPEQ6126	0.416884	0.0321075	0.937901	-1.32073	0	0
100128822	LINC01003	0.433616	0.888272	-0.373422	0.0985254	0	0
100128881	VPS9D1-AS1	0.123522	0.105604	-0.169207	-0.204177	0	0
100128882	LOC100128882	0.539801	0.973773	0.579411	0.0206305	0	0
100128893	GATA6-AS1	0.523645	0.25174	-0.448943	1.21617	0	0
100128927	ZBTB42	0.026766	0.996007	0.581853	0.00163248	0	0
100129034	LOC100129034	0.00141888	0.000456552	-0.204951	-0.243348	0	0
100129046	LOC100129046	0.342815	0.00613652	0.167495	0.783322	0	0
100129075	KTN1-AS1	0.993368	0.986641	-0.00287035	0.0071066	0	0
100129138	LOC100129138	0.476454	0.683409	-0.61325	-0.39416	0	0
100129148	LOC100129148	0.223434	0.13127	0.111425	0.161143	0	0
100129195	ZSCAN16-AS1	0.578447	0.0325462	-0.133032	0.616629	0	0
100129203	LOC100129203	0.710778	0.332096	0.276244	0.934947	0	0
100129215	LOC100129215	0.644839	0.227926	0.389929	-0.532794	0	0
100129250	TOPORS-AS1	0.70804	0.501768	0.0867113	-0.171378	0	0
100129354	NRADDP	0.367402	0.0781413	0.720542	-1.10983	0	0
100129361	LOC100129361	0.489272	0.260296	0.0644191	0.113756	0	0
100129387	GABPB1-AS1	0.00280718	0.00815336	0.362851	0.36349	0	0
100129424	RPL19P12	0.00170223	0.000339855	-0.402475	-0.513535	0	0
100129434	LOC100129434	0.0781296	0.904499	-1.23967	-0.179854	0	0
100129455	LOC100129455	0.878587	0.185346	-0.0816745	-0.722185	0	0
100129460	DPY19L1P1	0.7077	0.745625	0.103055	0.128194	0	0
100129461	LOC100129461	0.411651	0.681275	-0.184877	0.135815	0	0
100129480	MKRN2OS	0.725631	0.0316881	0.406099	-1.62492	0	0
100129482	ZNF37BP	0.409463	0.952597	0.155095	0.0135325	0	0
100129484	LOC100129484	0.0835678	0.898043	0.771892	0.0679997	0	0
100129518	LOC100129518	0.68382	0.218782	0.161942	-0.503422	0	0
100129520	LOC100129520	0.0324959	0.165434	2.14344	1.69488	0	0
100129534	LOC100129534	0.985706	0.359622	-0.0342528	-1.2101	0	0
100129550	LOC100129550	0.0548849	0.764413	0.825472	0.180385	0	0
100129617	LOC100129617	0.930932	0.0213802	-0.0826723	-0.911172	0	0
100129637	100129637	0.815077	0.00617581	-0.0519812	-0.524565	0	0
100129716	ARRDC3-AS1	0.0983848	0.134364	0.816301	-0.632135	0	0
100129722	C9orf173-AS1	0.0394209	0.899306	2.49081	-0.105372	0	0
100129726	LINC01126	0.282688	0.0906594	1.2434	-1.48254	0	0
100129781	LOC100129781	0.805892	0.976756	0.0582676	0.00808821	0	0
100129792	CCDC152	0.980328	0.217428	0.00417156	0.214481	0	0
100129836	COL4A2-AS2	0.668455	0.224177	-0.0587282	0.180256	0	0
100129845	PCOLCE-AS1	0.000859977	0.0409258	-0.953509	-0.669539	0	0
100129931	LOC100129931	0.354946	0.428614	-0.0710636	0.0697705	0	0
100129961	CCNT2-AS1	0.94746	0.972023	-0.0296226	0.0220065	0	0
100129973	LOC100129973	0.270539	0.846975	1.51652	0.267988	0	0
10013	HDAC6	0.0663303	0.945789	0.261063	-0.0119984	0	0
100130015	URAHP	0.106752	0.0234217	-0.244636	-0.364153	0	0
100130093	LOC100130093	0.712147	0.00533426	-0.0613638	-0.431723	0	0
100130197	EFCAB14-AS1	0.161502	0.154776	0.32356	0.46416	0	0
100130275	TFAP2A-AS1	0.0232267	0.152022	0.552976	0.45445	0	0
100130311	C17orf107	0.907564	0.163951	0.118413	-0.698068	0	0
100130331	LOC100130331	0.0443172	0.971941	-0.580423	-0.0166516	0	0
100130348	TMEM262	0.173341	0.0245002	0.795552	-1.21391	0	0
100130417	LOC100130417	0.966118	0.372046	-0.00941086	-0.211058	0	0
100130520	LOC100130520	0.0505725	0.320238	-0.754267	-0.415561	0	0
100130522	PARD6G-AS1	0.136089	0.698368	-0.517288	-0.162618	0	0
100130548	LOC100130548	0.590762	0.882475	0.55131	-0.140667	0	0
100130557	NFYC-AS1	0.546034	0.523454	-0.173364	-0.212173	0	0
100130581	LINC00910	0.99109	0.104346	0.00707342	-0.835816	0	0
100130691	LOC100130691	0.228025	0.340442	-0.859656	1.01221	0	0
100130705	LOC100130705	0.304199	0.0140929	0.611636	1.72192	0	0
100130733	LRRC70	0.694377	0.612285	0.258323	-0.344573	0	0
100130742	LRRC69	0.981792	0.352018	0.0251628	-0.754897	0	0
100130744	LOC100130744	0.33386	0.256741	0.0856977	0.110849	0	0
100130771	EFCAB10	0.219344	0.119905	0.230108	-0.347861	0	0
100130776	AGAP2-AS1	0.000107698	0.00031665	0.632805	0.656198	0	0
100130855	USP3-AS1	0.595826	0.983924	-0.127418	-0.00695515	0	0
100130872	LOC100130872	0.0605464	0.310507	-0.680991	-0.439752	0	0
100130887	ATE1-AS1	0.105739	0.280945	0.865713	0.604605	0	0
100130889	PSORS1C3	0.319413	0.156696	0.945277	-1.3491	0	0
100130890	TSTD3	0.701759	0.663773	0.126775	0.161903	0	0
100130894	VAC14-AS1	0.164801	0.138813	0.441236	-0.483439	0	0
100130950	LOC100130950	0.539062	0.739586	-0.333415	-0.198911	0	0
100130958	SYCE1L	0.371564	0.641523	0.308088	0.180621	0	0
100130967	C6orf99	0.120924	0.813991	0.693023	0.124121	0	0
100130987	LOC100130987	0.907564	0.879413	-0.0529905	0.0742758	0	0
100131017	ZNF316	0.545682	0.0273803	-0.0627015	-0.226493	0	0
100131067	CKMT2-AS1	0.000291863	0.325283	-0.794647	-0.274558	0	0
100131089	SRP14-AS1	0.255369	0.202592	0.870439	1.29666	0	0
100131094	DPP9-AS1	0.626039	0.0798304	0.0773133	0.295146	0	0
100131117	ZBTB20-AS1	0.0819927	0.111079	2.29541	1.37115	0	0
100131187	TSTD1	0.0184272	0.519287	0.440094	0.137685	0	0
100131193	CCDC183-AS1	0.00223156	0.763644	0.53037	-0.0619347	0	0
100131205	RPL21P28	0.544672	0.155898	-0.428129	-1.02255	0	0
100131208	SNAP25-AS1	0.0463437	0.0193544	1.3837	2.29511	0	0
100131211	TMEM194B	0.26732	0.525851	-0.150611	0.108502	0	0
100131213	ZNF503-AS2	0.0580298	0.746214	-0.331353	0.0804054	0	0
100131234	MIR181A1HG	0.648368	0.030913	0.606242	-2.43457	0	0
100131320	RAB6C-AS1	0.956325	0.0192324	-0.0342757	2.38627	0	0
100131395	LOC100131395	0.0612829	0.0986438	2.40202	-0.794787	0	0
100131434	LINC00893	0.112318	0.504181	0.790515	0.422922	0	0
100131454	DBIL5P	0.159324	0.177295	0.524933	0.60087	0	0
100131496	LOC100131496	0.13782	0.0491405	1.28286	1.77766	0	0
100131564	LOC100131564	0.337558	0.210418	-0.461073	0.839604	0	0
100131626	LOC100131626	0.965033	0.937371	-0.0125659	-0.0343979	0	0
100131655	LOC100131655	0.235891	0.173353	1.42835	1.66766	0	0
100131691	LOC100131691	0.0127335	0.395961	0.514092	-0.168706	0	0
100131755	ARMCX4	0.0764995	0.329296	0.273113	-0.173948	0	0
100131801	PET100	0.356875	0.0517789	0.146839	0.340036	0	0
100131827	ZNF717	0.0188559	0.628987	0.788333	0.182528	0	0
100131897	FAM196B	0.000400831	0.050103	0.794113	0.575254	0	0
100131998	RRN3P3	0.918236	0.223635	0.0322905	-0.338576	0	0
100132074	FOXO6	0.0709273	0.00103071	-0.339977	-0.759821	0	0
100132163	PHKA2-AS1	0.0157268	0.422011	0.594534	-0.205846	0	0
100132215	LOC100132215	0.468736	0.222702	0.136211	0.276511	0	0
100132247	NPIPB5	0.549788	0.0587568	-0.343251	-1.21168	0	0
100132273	NDUFA6-AS1	0.217946	0.185969	0.963938	1.25401	0	0
100132288	TEKT4P2	0.0408831	0.108663	-1.18947	-0.984401	0	0
100132341	CLUHP3	0.674664	0.515697	0.149675	-0.19051	0	0
100132352	LOC100132352	0.900638	0.181817	0.0306426	0.338521	0	0
100132406	NBPF10	0.338083	0.139774	-0.511302	1.07163	0	0
100132594	PGAM1P5	0.140801	0.381705	2.01724	1.02758	0	0
100132618	ZRANB2-AS1	0.000517422	0.771793	-0.385587	-0.0411817	0	0
100132707	PAXIP1OS	0.055482	0.706896	0.3797	0.0952425	0	0
100132724	DCAF13P3	0.932251	0.134493	-0.0536079	-0.650703	0	0
100132731	LOC100132731	0.515645	0.035359	0.708345	2.6342	0	0
100132774	KDM4A-AS1	0.0372829	0.751773	0.365541	-0.0664448	0	0
100132832	PMS2P9	0.774121	0.100656	0.386501	1.93401	0	0
100132891	LOC100132891	0.74812	0.010413	0.095318	1.16491	0	0
100132911	DPH3P1	0.0127158	0.00886824	-0.464245	-0.577083	0	0
100133091	LOC100133091	0.392276	0.0267225	0.163877	-0.453594	0	0
100133144	100133144	0.564477	0.308828	-0.275072	-0.458177	0	0
100133182	LOC100133182	0.0137808	0.0146538	2.45288	2.51709	0	0
100133204	C9orf147	0.649956	0.0765449	-0.454977	-1.77677	0	0
100133205	LINC00240	0.165597	0.0502964	1.17089	2.32934	0	0
100133234	SBF1P1	0.575848	0.447687	0.19535	0.275442	0	0
100133286	LOC100133286	0.000322866	0.00128628	0.378621	0.361294	0	0
100133311	HOXA-AS3	0.000207432	0.0104408	0.454835	0.374978	0	0
100133315	LOC100133315	0.906868	0.473965	0.0676574	0.421705	0	0
100133331	LOC100133331	0.0117993	0.598835	3.08939	0.563061	0	0
100133445	100133445	0.0360469	0.0455763	2.32618	2.76863	0	0
100133612	LINC01134	0.283625	0.55467	1.07303	0.525709	0	0
100133957	UXT-AS1	0.847179	0.389527	0.0297632	-0.123817	0	0
100133985	LOC100133985	0.405505	0.857786	0.389113	0.0977743	0	0
100133991	MAP3K14-AS1	0.219119	0.362839	-0.25949	-0.258867	0	0
100134015	UBOX5-AS1	0.647271	0.094473	-0.241085	0.957999	0	0
100134229	JHDM1D-AS1	0.388953	0.0105648	0.391311	1.77757	0	0
100134259	LINC01119	0.518969	0.939963	0.256089	-0.0450362	0	0
100134444	KCNJ18	0.0640694	0.0195178	-1.21887	-2.00397	0	0
100134713	NDUFB2-AS1	0.00348348	0.4494	0.534337	0.143193	0	0
100134869	UBE2Q2P2	0.617596	0.409057	-0.266255	-0.408787	0	0
100134934	TEN1	0.00154751	4.98336e-06	-0.419788	-0.744382	0	0
100134938	UPK3BL	0.0960046	0.400038	0.643533	0.329681	0	0
100137047	JMJD7	0.585812	0.329711	-0.104777	0.180395	0	0
100137049	PLA2G4B	0.808147	0.0356901	-0.0774537	-0.518491	0	0
10014	HDAC5	0.848421	0.000401801	0.0221704	0.457921	0	0
100144602	EPHA5-AS1	2.56732e-05	0.113358	-0.796629	-0.360555	0	0
100144603	CHKB-AS1	0.604329	0.464866	0.228681	0.374943	0	0
100144748	KLLN	0.0345543	0.0705583	0.549539	0.615976	0	0
100147773	LOC100147773	0.831559	0.446969	0.177602	0.533371	0	0
10015	PDCD6IP	0.0800313	0.0861703	0.129634	0.142945	0	0
10016	PDCD6	0.454369	0.00760294	0.0379807	0.142357	0	0
100170229	SRRM5	0.158542	0.171649	0.204583	0.22537	0	0
100170841	C17orf96	0.750262	0.597493	0.0397675	0.0706095	0	0
10018	BCL2L11	0.0932289	0.153143	-0.227327	-0.254095	0	0
100188893	TOMM6	0.857497	0.747374	-0.0132172	-0.024383	0	0
100188947	HECTD2-AS1	0.0119905	0.983659	2.94426	-0.0289826	0	0
100188954	DNMBP-AS1	0.210783	0.0910029	-0.160197	-0.243358	0	0
10019	SH2B3	0.00626794	0.00316407	0.361511	0.470674	0	0
100190939	TPT1-AS1	0.899628	0.166289	-0.0409717	0.521078	0	0
100192204	PPIAP30	0.469949	0.0610954	-0.635841	-1.73363	0	0
1002	CDH4	0.0481005	0.1124	-0.983405	-0.752791	0	0
10020	GNE	0.00709823	0.869911	-0.354324	0.0301832	0	0
100216545	KMT2E-AS1	0.859474	0.0213472	0.0629271	-0.575583	0	0
100216546	LINC01004	0.865071	0.00370403	0.0857827	-0.866694	0	0
100233156	LOC100233156	0.903743	0.86812	-0.0989599	0.120389	0	0
10024	TROAP	0.00751602	0.193056	0.299081	0.145366	0	0
10025	MED16	0.657592	0.264228	0.0655846	0.162138	0	0
10026	PIGK	0.0740157	0.921044	-0.214857	0.0170368	0	0
100268168	LOC100268168	0.813023	0.876645	0.0708248	0.0579263	0	0
100270680	CASC11	0.182415	0.38651	0.674626	0.590219	0	0
100270746	LOC100270746	0.0129622	0.631857	1.51483	0.295562	0	0
100271715	ARHGEF33	0.00138497	0.00336619	-0.566448	-0.63061	0	0
100271836	SMG1P3	0.305959	0.0271512	0.523715	-0.745097	0	0
100271849	MEF2B	0.421359	0.718354	0.444289	0.264152	0	0
100271874	ZNRF2P2	0.93634	0.654052	-0.0432788	-0.241076	0	0
100271927	RASA4B	0.118457	0.118503	0.802017	0.865405	0	0
100272147	CMC4	0.0848081	0.0364843	0.354358	0.538116	0	0
100272217	LOC100272217	0.150282	0.607978	0.673012	0.321654	0	0
100272228	LINC00894	0.535664	0.837327	0.423474	-0.131887	0	0
100286844	BCDIN3D-AS1	0.865875	0.891242	-0.0526835	-0.0496852	0	0
100286938	VPS13A-AS1	0.960717	0.343457	0.0354242	-0.518808	0	0
100287015	LOC100287015	0.980175	0.93041	-0.00567793	0.0232184	0	0
100287036	LOC100287036	0.872584	0.538621	0.101319	0.423632	0	0
100287042	LOC100287042	0.00572322	0.000283526	-0.485075	-0.74799	0	0
100287098	LOC100287098	0.916349	0.0545121	0.0281255	-0.406683	0	0
100287171	WASH1	0.639028	0.480678	0.377847	0.492985	0	0
100287227	TIPARP-AS1	0.325503	0.892994	0.209747	0.0453353	0	0
100287290	LOC100287290	0.537456	0.162961	-0.498711	-0.914169	0	0
100287314	LINC00941	0.361123	0.500632	-0.0908077	0.079442	0	0
100287387	LOC100287387	0.187202	0.617412	-0.371728	0.205302	0	0
100287467	LOC100287467	0.475645	0.178881	0.210008	0.558943	0	0
100287482	SMKR1	0.68004	0.0564226	0.240821	-1.02431	0	0
100287497	LOC100287497	0.261636	0.388886	-0.793653	1.13412	0	0
100287559	ADPGK-AS1	0.0432704	0.310151	-0.271971	-0.175642	0	0
100287569	LINC00173	0.312899	0.76526	1.00068	0.408761	0	0
100287722	AP4B1-AS1	0.0408775	0.179988	-0.302282	-0.250555	0	0
100287765	LINC00630	0.00900179	0.560432	0.585327	-0.146133	0	0
100287808	LOC100287808	0.336807	0.095496	-0.296164	-0.537174	0	0
100287852	LOC100287852	0.782028	0.271629	0.190783	0.772756	0	0
100287896	LOC100287896	0.850462	0.0180076	-0.0525037	0.790851	0	0
100287902	LGALS8-AS1	0.222129	0.131486	0.50425	-0.590548	0	0
100287932	TIMM23	0.182317	0.017587	0.103402	0.203579	0	0
100287944	LOC100287944	0.724451	0.263623	-0.211938	0.669694	0	0
100288122	LDLRAD4-AS1	0.856174	0.17596	-0.372765	-1.4518	0	0
100288123	LOC100288123	0.878463	0.727075	0.0359169	-0.0883424	0	0
100288142	NBPF20	0.905889	0.116379	0.0921442	1.45001	0	0
100288181	LOC100288181	0.805839	0.00730164	-0.0155786	-0.159766	0	0
100288198	HMGN3-AS1	0.366812	0.818704	0.169045	0.0611302	0	0
100288332	NPIPA5	0.849175	0.19575	-0.100198	0.640973	0	0
100288432	IL10RB-AS1	0.0459318	0.426339	1.80989	0.937517	0	0
100288615	WHAMMP1	0.845761	0.978722	-0.154177	-0.0162637	0	0
100288637	LOC100288637	0.00252967	0.841911	0.487767	-0.0349921	0	0
100288730	PAN3-AS1	0.0594588	0.882786	-0.375541	-0.0391061	0	0
100288778	LOC100288778	0.114409	0.0109922	0.503574	-0.718393	0	0
100288846	LOC100288846	0.131409	0.776634	1.05781	0.229932	0	0
100288910	LOC100288910	0.358561	0.284231	0.165651	0.231349	0	0
100288911	LOC100288911	0.926493	0.483801	0.0177129	0.129321	0	0
100289019	SLC25A25-AS1	0.930225	0.00314376	-0.0208477	-0.597151	0	0
100289092	LOC100289092	0.00151387	0.241664	0.782736	0.275382	0	0
100289097	LOC100289097	0.368746	0.44583	-0.120969	0.131412	0	0
100289098	LOC100289098	0.99842	0.811729	0.000774389	0.0818345	0	0
100289137	FAM95C	0.0317593	0.260296	0.737619	-0.373359	0	0
100289178	GNG12-AS1	0.0124983	0.265714	1.12644	0.486619	0	0
100289230	LOC100289230	0.109707	0.0146941	-0.772549	-0.99345	0	0
100289341	MAN1B1-AS1	0.859046	0.231724	0.0383882	-0.266273	0	0
100289361	LOC100289361	0.854175	0.330473	0.175101	-0.681305	0	0
100289373	UBAC2-AS1	0.185557	0.222746	0.612865	0.553568	0	0
100289388	KCTD21-AS1	0.101023	0.494708	0.507182	0.28134	0	0
100289455	LOC100289455	0.120033	0.0304539	-0.42306	-0.945449	0	0
100289495	LOC100289495	0.258768	0.0636126	1.11136	2.30259	0	0
100289509	KCNIP2-AS1	0.536786	0.478483	-0.479213	-0.5377	0	0
100289511	LOC100289511	0.965099	0.83528	-0.00995168	0.0604461	0	0
100289533	LOC100289533	0.168919	0.262099	0.735325	0.603827	0	0
100289561	LOC100289561	0.900108	0.6577	-0.0391127	-0.129755	0	0
100289580	LOC100289580	0.0071189	0.460013	0.447119	-0.135195	0	0
100289678	ZNF783	0.131737	0.164295	-0.134075	-0.137591	0	0
100292680	LINC00942	0.0142131	0.529134	-1.1634	-0.369969	0	0
100293516	ZNF587B	4.67333e-08	4.94186e-05	-0.869251	-0.682665	0	0
100293704	LOC100293704	0.782741	0.157819	0.124359	0.711712	0	0
100294145	LOC100294145	0.505803	0.360695	0.0958492	0.16799	0	0
100294362	LOC100294362	0.951586	0.0259572	0.0192101	-0.622532	0	0
100302132	MIR1182	0.645505	0.654602	0.541723	0.664269	0	0
100302137	MIR1914	0.9585	0.94279	0.0493707	0.0785904	0	0
100302143	MIR1248	0.0394608	0.612558	-1.27484	0.852304	0	0
100302156	MIR1229	0.463498	0.106491	0.328482	-0.661027	0	0
100302174	MIR1307	0.486226	0.0185136	0.564903	-2.14335	0	0
100302183	MIR1825	0.897064	0.676186	0.0227256	0.0815477	0	0
100302185	MIR1204	0.666822	0.501499	-0.157216	-0.278259	0	0
100302197	MIR1306	0.0549671	0.581445	-0.529196	0.220314	0	0
100302210	MIR1909	0.463331	0.298311	0.308441	-0.415194	0	0
100302213	MIR1181	0.0303518	0.275019	0.723693	0.372531	0	0
100302224	MIR2110	0.992109	0.247604	-0.0110348	1.55384	0	0
100302226	MIR1238	0.101648	0.81343	1.30004	0.20921	0	0
100302232	MIR1226	0.772621	0.925965	0.153389	0.0595802	0	0
100302240	MIR1304	0.562276	0.313236	-0.280327	-0.439897	0	0
100302254	MIR1282	0.000149243	0.0011939	0.357502	0.306638	0	0
100302274	MIR1178	0.614821	0.503754	0.397852	0.555307	0	0
100302280	MIR1237	0.209982	0.523738	1.02418	0.459108	0	0
100302283	MIR1227	0.63589	0.904592	0.428676	-0.133733	0	0
100302401	RASAL2-AS1	0.240658	0.0891298	0.350432	0.689241	0	0
100302650	BRE-AS1	0.632254	0.249826	-0.326113	-0.725582	0	0
100302652	GPR75-ASB3	0.935148	0.303736	-0.00965202	0.12532	0	0
100302692	FTX	0.344854	0.0561784	-0.313703	-0.561065	0	0
100302736	TMED7-TICAM2	0.0469327	0.800778	-0.193543	0.032757	0	0
100302739	PCNA-AS1	0.13146	0.00616142	0.160534	0.375098	0	0
100302743	SNORA80B	0.810874	0.0427283	-0.236445	-1.11332	0	0
100303453	TSNAX-DISC1	1.97346e-06	0.0181488	-0.624208	-0.340955	0	0
100303728	SLC25A5-AS1	0.578418	0.394062	0.0712398	-0.117937	0	0
100303755	PET117	0.00194954	0.307756	-0.336495	0.137341	0	0
100306951	PITPNA-AS1	0.198901	0.0397753	-0.179277	0.382341	0	0
100310846	ANKRD61	0.809255	0.265937	-0.121208	-0.443394	0	0
100313837	MIR762	0.272345	0.412974	0.309686	-0.228334	0	0
100313843	MIR711	0.31376	0.0364967	-0.200363	-0.3998	0	0
100313892	MIR761	0.173202	0.572745	0.739809	-0.352934	0	0
100316868	HOTTIP	0.496458	0.966791	0.982709	0.0730691	0	0
100316904	SAP25	0.168343	0.0367832	0.843698	1.59446	0	0
100329109	GCSHP3	0.0182639	0.410223	-0.554529	-0.286215	0	0
100335030	LOC100335030	0.120513	0.184071	-0.758441	-0.577099	0	0
10036	CHAF1A	0.510548	0.606762	-0.045049	-0.0380793	0	0
100379220	TMED11P	0.983036	0.0572224	0.0484465	-1.78113	0	0
100379224	LOC100379224	0.080074	0.482163	0.386981	-0.155037	0	0
100379249	BOK-AS1	0.985763	0.993751	-0.00999305	-0.00478109	0	0
100379251	NPPA-AS1	0.247249	0.00869639	0.279759	-0.655683	0	0
100379661	GRIK1-AS2	0.123834	0.108261	0.759299	0.852591	0	0
10038	PARP2	0.0616563	0.0383658	0.161466	0.203524	0	0
100381270	ZBED6	2.52902e-07	9.31589e-06	-0.724985	-0.641039	0	0
10039	PARP3	3.15713e-05	0.000130105	0.766391	0.730818	0	0
10040	TOM1L1	9.98933e-06	0.00095212	-0.524026	-0.413201	0	0
100419583	LOC100419583	0.00626593	0.00352622	0.37509	0.499145	0	0
10042	HMGXB4	0.766196	0.0533075	-0.0539181	0.403608	0	0
100422556	LOC100422556	0.439855	0.84156	1.06977	-0.271612	0	0
100422854	MIR3187	0.908439	0.376858	-0.088373	-0.610623	0	0
100422860	MIR4292	0.671424	0.887218	-0.185663	-0.0780491	0	0
100422894	MIR4260	0.270446	0.406382	0.386832	0.385281	0	0
100422914	MIR4253	0.408509	0.555448	0.343391	0.289804	0	0
100422952	MIR4271	0.345528	0.0263427	-0.701128	-1.72083	0	0
100422991	MIR1260B	0.337868	0.410917	0.725363	0.620237	0	0
100423031	MIR4321	0.14512	0.488452	0.72786	0.334085	0	0
100423037	MIR3176	0.845991	0.128054	-0.12852	-0.982373	0	0
10043	TOM1	0.479297	0.806534	0.0842252	0.0332037	0	0
10045	SH2D3A	0.0116673	0.112268	0.457718	0.291374	0	0
100462953	MINOS1P1	0.992204	0.0357403	-0.0158821	-1.61159	0	0
100462981	MTRNR2L2	0.784552	0.0995318	-0.237269	-1.20029	0	0
100462983	MTRNR2L3	0.957377	0.408986	-0.112672	1.15147	0	0
100463487	MTRNR2L9	0.694791	0.0930439	-0.310047	1.41457	0	0
10048	RANBP9	0.037626	2.01509e-05	0.206519	0.576433	0	0
10049	DNAJB6	0.000391636	0.0320676	-0.287453	-0.177685	0	0
100499177	THAP9-AS1	0.234097	0.594057	0.123199	0.066296	0	0
100499227	USP2-AS1	0.536535	0.966698	0.228878	0.0216384	0	0
100499405	LINC00987	0.12145	0.0833474	-0.582066	-0.857942	0	0
100499466	LINC00674	0.038902	0.226535	-0.197177	0.140432	0	0
100499467	LINC00673	0.000172679	0.00519175	0.65512	0.588352	0	0
100499483	CCDC180	0.612289	0.592424	-0.152434	-0.173525	0	0
100499484	LOC100499484	0.663252	0.923117	-0.110439	-0.0258225	0	0
100499489	LOC100499489	0.14589	0.209986	-0.299982	-0.416619	0	0
100500804	MIR3654	0.759727	0.324239	0.0354338	-0.115169	0	0
100500810	MIR3620	0.648368	0.621177	0.13896	-0.177672	0	0
100500820	MIR3655	0.123759	0.652537	1.2724	-0.400168	0	0
100500827	MIR3614	0.847108	0.0667056	0.0773679	-0.720403	0	0
100500828	MIR3619	0.551815	0.0151452	0.854302	-1.77242	0	0
100500832	MIR3658	7.5828e-06	0.00112905	-0.86757	-0.74609	0	0
100500833	MIR3653	0.232079	0.273621	0.765319	0.80669	0	0
100500837	MIR3606	9.97117e-05	0.528032	-0.599843	-0.110648	0	0
100500840	MIR3656	0.301184	0.0094244	-0.257216	-0.723156	0	0
100500842	MIR3652	0.191545	0.2409	0.179316	0.194504	0	0
100500847	MIR3615	0.849287	0.554771	0.123817	-0.449845	0	0
100500849	MIR3916	0.130817	0.674391	1.27568	0.333514	0	0
100500853	MIR3605	0.875336	0.120811	0.0660718	0.844461	0	0
100500860	MIR3618	0.313798	0.55468	-0.375061	-0.306645	0	0
100500861	MIR3665	0.746344	0.231005	-0.245041	-0.998745	0	0
100500872	MIR3911	0.0384226	0.400363	0.728294	0.371619	0	0
100500888	MIR3940	0.0201924	0.183801	-0.278685	-0.204019	0	0
100500905	MIR3661	5.30469e-06	0.00339675	-0.502817	-0.349497	0	0
100500914	MIR3610	0.459105	0.970962	0.502911	-0.0441743	0	0
100505385	IQCJ-SCHIP1	0.0581564	2.80014e-05	0.220319	0.73286	0	0
100505483	PRKAG2-AS1	0.148451	0.381692	-0.776896	-0.650827	0	0
100505501	LOC100505501	0.020687	0.00229375	0.445305	0.912469	0	0
100505538	RBM26-AS1	0.0193759	0.161485	1.12883	0.705992	0	0
100505549	LOC100505549	0.331321	0.496181	-0.34321	0.390777	0	0
100505564	LOC100505564	0.705549	0.177604	0.0707579	0.289191	0	0
100505573	INAFM2	0.0161788	0.640138	0.357719	0.0922203	0	0
100505616	SNHG21	0.169591	0.0803295	0.293366	0.475036	0	0
100505624	GTF3C2-AS1	0.000336377	0.0035093	-0.385058	-0.359188	0	0
100505625	LOC100505625	0.0164593	0.988085	2.68934	-0.0127058	0	0
100505636	LINC01024	0.0662187	0.290824	0.905877	-0.534714	0	0
100505641	FGD5-AS1	0.43949	0.00163128	0.0888051	0.423922	0	0
100505648	RAD51-AS1	0.383956	0.553853	0.561072	-0.338516	0	0
100505666	LOC100505666	0.225648	0.0135539	0.283061	0.730201	0	0
100505678	STARD4-AS1	0.0379289	0.0185467	0.337097	-0.424055	0	0
100505681	NAPA-AS1	0.0524938	0.896935	0.337095	0.0296486	0	0
100505687	LINC00888	0.397767	0.0244076	0.145312	0.467132	0	0
100505692	FTO-IT1	0.984746	0.811188	0.0115879	0.156146	0	0
100505696	SH3BP5-AS1	0.130353	0.730304	-0.117505	-0.0324593	0	0
100505702	LINC01094	0.727128	0.100553	0.189545	1.23791	0	0
100505738	MIR4458HG	0.140663	0.112802	-0.176208	0.247209	0	0
100505741	SPATA1	0.884033	0.108108	0.108779	1.73808	0	0
100505758	PRMT5-AS1	0.0590291	0.0291797	-0.20932	-0.265486	0	0
100505761	RPARP-AS1	0.165004	0.167211	-0.318396	-0.342642	0	0
100505771	LOC100505771	0.00750584	0.0184093	0.575729	0.558035	0	0
100505783	OSER1-AS1	0.494046	0.48879	-0.22483	-0.327694	0	0
100505795	LOC100505795	0.966478	0.0354426	0.0744383	-1.94601	0	0
100505806	SNHG18	0.0366761	0.0160078	-1.70301	-2.68107	0	0
100505812	LOC100505812	0.296548	0.0348087	-0.247341	0.920474	0	0
100505826	STK4-AS1	0.794531	0.68271	0.202914	-0.366154	0	0
100505854	APTR	0.870913	0.0572867	-0.0215504	0.271194	0	0
100505876	CEBPZOS	0.013528	0.720417	-0.284062	-0.0548552	0	0
100505877	UBE2E2-AS1	0.466134	0.683583	-0.281889	0.218165	0	0
100505881	MAGI2-AS3	0.0370115	0.963984	-1.02202	0.0455718	0	0
100505894	TMEM161B-AS1	0.0488489	0.586521	-0.720269	0.298617	0	0
100505933	ADD3-AS1	0.0171297	0.996632	0.961459	-0.00235632	0	0
100505942	LOC100505942	0.263042	0.015643	0.843502	2.42505	0	0
100505975	ENO1-AS1	0.952746	0.131454	0.0221236	-0.522187	0	0
100505994	LUCAT1	0.111848	0.51068	-0.25957	-0.140401	0	0
100506012	PPP5D1	0.953403	0.357695	-0.0685187	1.2492	0	0
100506014	LOC100506014	0.645432	0.901613	0.143381	0.0439395	0	0
100506022	LOC100506022	0.758345	0.221527	-0.196774	1.05175	0	0
100506023	LOC100506023	0.11121	0.219044	1.20569	0.958377	0	0
100506033	PTOV1-AS1	0.923654	0.180912	-0.0168709	-0.220501	0	0
100506054	RNASEH1-AS1	2.92303e-05	0.000127243	-0.601205	-0.587576	0	0
100506060	SMG1P7	0.343813	0.0693211	0.563221	-0.876964	0	0
100506071	LOC100506071	0.0040799	0.167155	0.639323	0.325535	0	0
100506083	LOC100506083	0.720636	0.717587	0.0801923	0.101339	0	0
100506084	ARL17B	0.677021	0.425777	-0.505012	0.974275	0	0
100506100	LOC100506100	0.305959	0.688629	0.267571	0.141692	0	0
100506119	LINC01503	0.0251872	0.817831	0.671945	0.0801545	0	0
100506127	LOC100506127	0.0998865	0.1276	-1.01514	-0.741044	0	0
100506136	LOC100506136	0.417553	0.615795	0.365047	0.257253	0	0
100506144	ZMYM6NB	0.981069	0.63148	-0.00727928	0.168676	0	0
100506157	SRP54-AS1	0.796961	0.961235	0.158185	0.0359388	0	0
100506161	TAF1A-AS1	0.196522	0.720227	-0.497948	0.193299	0	0
100506190	LINC00963	0.512997	0.456192	0.0709829	0.0988037	0	0
100506211	MIR210HG	0.284633	0.311729	0.620351	0.597146	0	0
100506215	PAXBP1-AS1	0.903406	0.211333	0.0766474	0.74142	0	0
100506233	RAB30-AS1	0.979681	0.6564	-0.00487004	0.0866372	0	0
100506248	LOC100506248	0.759903	0.177117	-0.139665	-0.714799	0	0
100506271	LOC100506271	0.28068	0.115805	1.03969	1.97429	0	0
100506281	LOC100506281	0.959949	0.942238	-0.0668922	0.0757594	0	0
100506282	LOC100506282	0.728201	0.889268	-0.128444	-0.0673583	0	0
100506286	LOC100506286	0.681887	0.478954	0.433117	0.800231	0	0
100506299	ID2-AS1	0.230544	0.427339	1.13994	0.780258	0	0
100506302	LOC100506302	0.507972	0.493755	0.190969	0.195784	0	0
100506305	LINC00958	0.0929556	0.730752	-0.229891	0.065692	0	0
100506311	HOTAIRM1	0.00109864	0.0611561	-0.409354	-0.266877	0	0
100506314	LOC100506314	0.997673	0.825264	0.00134047	0.0860282	0	0
100506321	LOC100506321	0.230544	0.642491	0.245156	-0.11823	0	0
100506325	LOC100506325	0.0479789	0.507862	0.786494	0.28294	0	0
100506351	LOC100506351	0.514432	0.298878	0.704756	1.3535	0	0
100506365	OTUD6B-AS1	0.582474	0.428293	-0.077707	0.140866	0	0
100506374	LOC100506374	0.887739	0.315968	-0.260232	1.13235	0	0
100506392	SLC16A1-AS1	0.605179	0.816401	-0.117425	0.0632558	0	0
100506394	GAS6-AS2	0.603686	0.498563	0.293288	0.509965	0	0
100506413	DOCK4-AS1	0.160938	0.276414	2.48132	1.20128	0	0
100506436	SPAG5-AS1	0.00882545	0.00114082	-0.211296	-0.295485	0	0
100506451	RASSF8-AS1	0.154251	0.00649027	0.269565	0.732336	0	0
100506462	SRD5A3-AS1	0.0792011	0.174257	1.60754	1.32238	0	0
100506469	LOC100506469	0.156088	0.371897	0.198788	-0.147085	0	0
100506472	LOC100506472	0.711191	0.988252	-0.245096	0.00890387	0	0
100506473	LOC100506473	0.189249	0.0879585	-0.365303	-0.530198	0	0
100506476	LOC100506476	0.50691	0.568812	0.332377	0.310016	0	0
100506495	LIFR-AS1	0.0701849	0.964732	0.92252	0.0304995	0	0
100506498	LOC100506498	0.0770386	0.861999	-1.79651	-0.241703	0	0
100506504	LOC100506504	0.236233	0.602339	0.690396	0.306774	0	0
100506516	LINC01176	0.422022	0.0985386	0.484893	-0.720103	0	0
100506518	LOC100506518	0.0609103	0.07198	1.09465	1.21754	0	0
100506538	LOC100506538	0.383416	0.308866	0.478583	-0.526578	0	0
100506540	SPTY2D1-AS1	0.299396	0.104154	0.170968	0.384519	0	0
100506548	LOC100506548	0.00508069	0.396567	0.273282	-0.0848578	0	0
100506551	LOC100506551	0.517412	0.464866	0.320737	0.3671	0	0
100506571	LOC100506571	0.595672	0.0252662	0.774116	-1.96491	0	0
100506581	C16orf95	0.126172	0.031254	0.528256	0.868313	0	0
100506596	LOC100506596	0.438724	0.0209127	-0.348854	-1.21703	0	0
100506599	PPP1R26-AS1	0.969158	0.764644	-0.0192808	-0.178301	0	0
100506606	LOC100506606	0.0474741	0.0721006	0.712732	0.832916	0	0
100506627	DCDC5	0.196543	0.977021	1.93383	-0.0614217	0	0
100506634	LOC100506634	0.00172643	0.00584911	0.508121	0.547233	0	0
100506637	PRKAR2A-AS1	0.727473	0.065275	-0.261302	2.08846	0	0
100506649	PXN-AS1	0.00118501	0.0243618	0.462189	0.358647	0	0
100506655	LCMT1-AS2	0.279117	0.138424	1.34805	-1.0834	0	0
100506660	DDX11-AS1	0.724451	0.478922	-0.168142	0.398567	0	0
100506668	DYNLL1-AS1	0.579045	0.316364	-0.0834715	-0.1604	0	0
100506674	LOC100506674	0.302776	0.524035	0.607841	0.43577	0	0
100506680	SACS-AS1	0.795617	0.89334	-0.254081	-0.143205	0	0
100506681	JARID2-AS1	0.651997	0.199255	0.712047	1.24847	0	0
100506686	IQCH-AS1	0.742106	0.52446	-0.0581796	-0.133816	0	0
100506688	LOC100506688	0.181374	0.375737	-0.932438	0.970322	0	0
100506696	PCAT6	0.841976	0.0377211	-0.201903	1.88783	0	0
100506697	LINC00327	0.381335	0.181717	0.68318	1.04532	0	0
100506710	EBLN3	0.0001354	0.196124	-0.503495	-0.18909	0	0
100506713	LOC100506713	0.675823	0.772871	0.280354	0.191389	0	0
100506714	NUP50-AS1	0.00135263	0.0458293	0.583611	0.388246	0	0
100506736	SLFN12L	0.321629	0.327939	0.910052	1.40756	0	0
100506737	LOC100506737	0.77743	0.408829	0.203148	-0.523449	0	0
100506746	LOC100506746	0.139245	0.0448185	0.461057	0.839161	0	0
100506747	LOC100506747	0.311865	0.807521	0.87573	-0.287369	0	0
100506749	AGAP1-IT1	0.143107	0.0662613	1.50532	-1.10622	0	0
100506753	LOC100506753	0.767304	0.729706	0.155362	-0.219544	0	0
100506755	MIR497HG	0.903302	0.818446	0.0160237	-0.0332725	0	0
100506779	BZRAP1-AS1	0.330365	0.254286	-0.108165	-0.143217	0	0
100506783	HOXD-AS2	0.444147	0.806534	-0.263118	-0.0883988	0	0
100506797	LOC100506797	0.985463	0.617482	0.0175252	0.568867	0	0
100506801	LOC100506801	0.861146	0.374965	0.185026	-0.609116	0	0
100506804	LOC100506804	0.746344	0.902541	-0.290594	-0.154493	0	0
100506826	MYLK-AS1	0.103673	0.404764	1.03856	0.551975	0	0
100506834	LOC100506834	0.0287678	0.0349225	0.961996	1.23078	0	0
100506844	LOC100506844	0.273891	0.00406048	0.261909	0.922474	0	0
100506860	LOC100506860	0.927961	0.821864	-0.0754861	-0.117196	0	0
100506866	TTN-AS1	0.410678	0.00122696	-0.169053	-0.688404	0	0
100506870	LOC100506870	0.817211	0.0530656	0.0666397	0.699491	0	0
100506881	MKLN1-AS	0.95492	0.588107	0.0126522	0.142315	0	0
100506895	LOC100506895	0.176413	0.757211	1.11872	0.320328	0	0
100506898	MAGOH2	0.688535	0.756412	0.25131	-0.258232	0	0
100506901	LOC100506901	0.931045	0.0489618	-0.0272931	-0.525031	0	0
100506922	LOC100506922	5.01718e-05	0.0138361	-0.661625	-0.465759	0	0
100506930	LINC00665	0.960586	0.0553745	-0.0878123	-2.73957	0	0
100506939	PRKG1-AS1	0.0407164	0.197693	2.24725	1.7416	0	0
100506963	TCEB3-AS1	0.691127	0.982393	-0.052004	-0.00396909	0	0
100506985	LOC100506985	0.330365	0.144269	0.675011	1.49211	0	0
100506990	LOC100506990	0.0320318	0.363061	1.9356	0.87226	0	0
100507032	TMCC1-AS1	0.842904	0.774288	0.0740764	-0.102816	0	0
100507034	PITRM1-AS1	0.1531	0.120258	-0.105551	-0.126951	0	0
100507053	LOC100507053	0.783884	0.467127	0.316837	1.0069	0	0
100507056	CCAT1	0.00384976	0.00192973	-0.225869	-0.259363	0	0
100507057	MFI2-AS1	0.018121	0.180214	1.04811	0.626946	0	0
100507062	PSMD6-AS2	0.314622	0.305058	-0.397482	-0.375969	0	0
100507065	LOC100507065	0.856991	0.348665	-0.138355	-0.738372	0	0
100507066	CLIP1-AS1	0.629781	0.421801	-0.248493	-0.523822	0	0
100507071	LOC100507071	0.95759	0.942723	0.0276592	-0.0434837	0	0
100507086	DLG1-AS1	0.853134	0.179945	0.127362	1.0581	0	0
100507113	ZNF638-IT1	0.26845	0.0590436	1.21339	-1.10947	0	0
100507117	ASAP1-IT2	0.800453	0.353604	-0.453883	-0.899938	0	0
100507118	PRC1-AS1	0.0836218	0.000171688	0.13871	0.38135	0	0
100507127	LINC00707	0.109888	0.00011291	0.158751	0.519404	0	0
100507131	LOC100507131	0.0876974	0.87386	1.22839	-0.0932095	0	0
100507135	SPG20OS	0.509594	0.186058	0.456492	-0.8457	0	0
100507144	LOC100507144	0.0128893	0.263511	1.48718	0.724548	0	0
100507156	LOC100507156	0.035438	0.502447	-0.296695	-0.117498	0	0
100507171	BOLA3-AS1	0.469022	0.136985	0.534542	1.45969	0	0
100507173	LINC01012	0.743717	0.389527	-0.172993	-0.435392	0	0
100507191	LOC100507191	0.910517	0.63395	0.0972213	0.326354	0	0
100507213	100507213	0.102318	0.0403268	0.739719	1.2137	0	0
100507217	LOC100507217	0.403358	0.764644	0.0871449	-0.036705	0	0
100507218	RNF157-AS1	0.822089	0.814471	-0.219635	0.215924	0	0
100507246	SNHG16	0.0512463	0.00679887	-0.236121	-0.366522	0	0
100507258	LOC100507258	0.937841	0.680445	-0.0633776	0.334142	0	0
100507266	STX18-AS1	0.361406	0.283902	0.40879	0.635596	0	0
100507283	LOC100507283	0.82413	0.0262754	0.195884	2.89876	0	0
100507290	ZNF865	0.0975277	0.690418	-0.176933	-0.0551306	0	0
100507291	LOC100507291	0.659137	0.0524626	0.372576	2.27179	0	0
100507297	TMEM44-AS1	0.0582404	0.0214267	-0.433498	-0.598789	0	0
100507299	SMC5-AS1	0.145029	0.806604	0.786646	0.141993	0	0
100507300	ALKBH3-AS1	0.0701621	0.903902	2.25743	-0.151397	0	0
100507303	SNHG19	0.73887	0.555309	0.0688204	0.132385	0	0
100507306	LOC100507306	0.67117	0.88085	-0.299411	0.119037	0	0
100507308	TARID	0.010217	0.016862	-0.509766	-0.590876	0	0
100507316	LOC100507316	0.594621	0.399026	0.175539	0.298546	0	0
100507321	ERVK13-1	0.0241538	0.684595	0.487701	0.0934891	0	0
100507331	ZSWIM8-AS1	0.81154	0.620172	-0.0341141	-0.0716159	0	0
100507336	LOC100507336	0.204958	0.0107533	0.877244	2.69674	0	0
100507346	LOC100507346	0.438724	0.811188	0.284887	0.114893	0	0
100507347	VIM-AS1	0.834419	0.340442	0.0201878	0.0869852	0	0
100507351	LOC100507351	0.874947	0.575489	0.224719	-0.738412	0	0
100507367	100507367	0.25148	0.123538	1.06369	-1.06468	0	0
100507392	SENCR	0.107285	0.116934	-0.553309	-0.93874	0	0
100507398	INTS6-AS1	0.590955	0.539791	0.409215	-0.489243	0	0
100507399	HCG8	0.849668	0.165817	0.161493	1.28478	0	0
100507401	LRP4-AS1	0.611498	0.803439	0.165977	0.10209	0	0
100507420	LOC100507420	0.921481	0.0277703	-0.0896805	2.47761	0	0
100507423	MKNK1-AS1	0.151502	0.0342732	-0.442342	-0.806595	0	0
100507424	LOC100507424	0.106521	1.26327e-05	0.11683	0.418308	0	0
100507431	LOC100507431	0.0722619	0.0463407	0.445187	0.768465	0	0
100507437	LOC100507437	0.463967	0.861369	0.297081	0.0807126	0	0
100507458	ZNF213-AS1	0.193592	0.80021	0.268745	0.0662489	0	0
100507459	NRSN2-AS1	0.516021	0.798983	-0.360063	-0.154765	0	0
100507460	LOC100507460	0.000181688	0.0409996	-0.810985	-0.647357	0	0
100507463	PSMB8-AS1	0.845711	0.0147355	-0.0343495	-0.417602	0	0
100507466	DPH6-AS1	0.138612	0.654881	1.74218	-0.615406	0	0
100507472	LOC100507472	0.389185	0.472858	1.35315	-1.26673	0	0
100507487	LOC100507487	0.532551	0.164666	0.227425	-0.500115	0	0
100507495	SDCBP2-AS1	0.23611	0.381858	0.446846	-0.395718	0	0
100507500	EGFR-AS1	0.0810108	0.261323	0.313024	0.240737	0	0
100507501	LOC100507501	0.196938	0.0281818	1.06833	2.44547	0	0
100507506	LOC100507506	0.0106752	0.891755	-1.24401	-0.0807798	0	0
100507530	LOC100507530	0.923362	0.517797	-0.037248	-0.231412	0	0
100507547	LOC100507547	0.0550881	0.208734	0.282936	0.228577	0	0
100507554	LOC100507554	0.20422	0.794426	1.81538	0.366468	0	0
100507557	LOC100507557	0.0026455	0.0755674	-0.672533	-0.477974	0	0
100507577	LOC100507577	0.551815	0.224522	0.0961188	0.267545	0	0
100507582	BHLHE40-AS1	0.197503	0.0111816	0.358492	1.41475	0	0
100507589	NAGPA-AS1	0.0809992	0.128942	0.850638	1.09971	0	0
100507599	LOC100507599	0.738662	0.211073	-0.10296	-0.410943	0	0
100507602	TRIM52-AS1	0.115843	0.620638	0.324726	0.145854	0	0
100507634	LOC100507634	0.497476	0.493127	-0.546585	0.855968	0	0
100507642	LOC100507642	0.169952	0.0617369	0.516137	0.856693	0	0
100507656	LOC100507656	0.0527699	0.12696	2.11991	1.94058	0	0
100507670	LOC100507670	0.734353	0.455744	0.252296	-0.482656	0	0
100507747	LOC100507747	0.769136	0.0570774	-0.0684774	-0.421064	0	0
100507855	LOC100507855	0.649321	0.745078	0.430365	0.444015	0	0
100508329	LOC100508329	0.593842	0.334797	0.129905	0.26632	0	0
100508408	LOC100508408	0.00956577	7.18883e-05	-0.170445	-0.310784	0	0
100508782	LOC100508782	0.960075	0.291969	-0.012476	-0.23286	0	0
10051	SMC4	0.535664	0.0291894	0.061265	0.223696	0	0
100510710	LOC100510710	0.148363	0.433303	0.323383	0.167457	0	0
10052	GJC1	0.117351	0.171589	-0.24016	-0.278026	0	0
100526664	LY75-CD302	1.33746e-05	0.000389955	-0.728186	-0.734353	0	0
100526693	ARPC4-TTLL3	0.752151	0.613521	-0.0247741	-0.0416413	0	0
100526694	MSANTD3-TMEFF1	0.466395	0.132473	-0.0570817	-0.126731	0	0
100526737	RBM14-RBM4	0.000691556	0.0027113	-0.237945	-0.225257	0	0
100526739	APITD1-CORT	0.0481191	0.032414	-0.229509	-0.275766	0	0
100526740	ATP5J2-PTCD1	0.547525	0.235392	0.0443309	-0.0853986	0	0
100526760	ABHD14A-ACY1	0.551815	0.0821169	-0.0925129	-0.273635	0	0
100526761	CCDC169-SOHLH2	0.747961	0.506986	-0.179913	0.402688	0	0
100526767	RNF103-CHMP3	0.937783	0.00971414	-0.00756028	0.239938	0	0
100526772	TMEM110-MUSTN1	0.803931	0.96465	0.0558536	0.0115739	0	0
100526783	C15orf38-AP3S2	0.0796992	0.0868139	0.122183	0.130357	0	0
100526794	NT5C1B-RDH14	0.680056	0.98872	0.0642052	-0.00280399	0	0
100526825	INMT-FAM188B	0.0111971	0.0672724	-0.449809	-0.34616	0	0
100526833	SEPT5-GP1BB	0.00241864	0.00090587	0.624432	0.77335	0	0
100526835	FPGT-TNNI3K	0.256766	0.00629076	-0.298785	-0.906258	0	0
100526836	BLOC1S5-TXNDC5	0.0453995	7.30172e-05	0.0787967	0.188997	0	0
100526837	EEF1E1-BLOC1S5	0.26985	0.0597121	-0.10888	0.216058	0	0
100526842	RPL17-C18orf32	2.6287e-07	2.73697e-06	-0.696138	-0.688573	0	0
100527943	TGIF2-C20orf24	0.194399	0.3236	0.0791432	0.0644955	0	0
100527950	GJA9-MYCBP	0.120842	0.554989	-0.135844	0.0653723	0	0
100527960	MROH7-TTC4	0.309792	0.18317	-0.0911584	-0.130626	0	0
100527963	PMF1-BGLAP	1.4473e-05	3.90488e-05	-0.561655	-0.582713	0	0
100527978	TMEM56-RWDD3	0.0133099	0.47191	0.482431	0.179263	0	0
100528007	C10orf32-ASMT	0.149389	0.0388578	0.287161	0.528232	0	0
100528016	TMX2-CTNND1	0.448145	0.0304031	0.0765895	0.234964	0	0
100528018	ARL2-SNX15	0.00157045	0.00109213	0.279787	0.314184	0	0
100528021	ST20-MTHFS	0.596555	0.265231	0.0541901	0.124073	0	0
100528022	BLOC1S1-RDH5	0.00141263	0.533764	0.392081	0.0772364	0	0
100528030	POC1B-GALNT4	0.0411171	0.116483	-0.365148	0.445002	0	0
100528031	FKBP1A-SDCBP2	0.347143	0.395105	0.131982	0.141782	0	0
100528062	ARMCX5-GPRASP2	0.895005	0.0350241	0.0269884	0.512962	0	0
100528064	NEDD8-MDP1	0.057357	0.82064	0.213816	-0.030308	0	0
100529063	BCL2L2-PABPN1	0.306142	0.198735	0.0893223	0.124023	0	0
100529067	SERF2-C15ORF63	0.275033	0.101735	0.0812396	-0.122951	0	0
100529097	RPL36A-HNRNPH2	0.0109237	0.418452	-0.284146	0.107288	0	0
100529144	CORO7-PAM16	0.143555	0.00088878	-0.175201	-0.440428	0	0
100529145	TEN1-CDK3	0.00116147	1.81273e-06	-0.411322	-0.746911	0	0
100529207	RAD51L3-RFFL	4.87129e-05	0.483801	-0.444401	-0.082977	0	0
100529209	RNASEK-C17orf49	0.792847	0.342987	0.0204387	0.0707872	0	0
100529211	TMEM256-PLSCR3	0.57222	0.41063	0.0724643	0.107469	0	0
100529239	RPS10-NUDT3	0.595776	0.819034	0.0531174	0.0266507	0	0
100529240	ZNF816-ZNF321P	0.326615	0.0458209	0.339563	0.915787	0	0
100529241	HSPE1-MOB4	1.07217e-09	8.18449e-09	-0.806527	-0.81199	0	0
100529251	CKLF-CMTM1	0.533501	0.0524575	-0.0768073	0.264387	0	0
100529257	SYNJ2BP-COX16	0.9201	0.667024	0.0122127	0.0561291	0	0
100529261	CHURC1-FNTB	0.795255	0.957363	0.0234676	-0.00578611	0	0
100529262	MIA-RAB4B	0.782931	0.469748	0.0575234	0.165809	0	0
100529264	RAB4B-EGLN2	0.173415	0.278729	-0.137719	-0.115588	0	0
100529855	ZNF625-ZNF20	0.50932	0.677562	-0.134313	0.116236	0	0
10053	AP1M2	5.01537e-05	0.00999426	0.380732	0.240981	0	0
100532724	NPHP3-ACAD11	0.00189019	0.100988	0.470245	0.246749	0	0
100532726	NDUFC2-KCTD14	0.0814933	0.772684	-0.116182	0.0234296	0	0
100532731	COMMD3-BMI1	0.00344209	0.228832	-0.294005	-0.13742	0	0
100532732	MSH5-SAPCD1	0.713162	0.000227383	0.0736238	-0.692915	0	0
100532735	INO80B-WBP1	0.552559	0.852481	-0.0591019	-0.0205179	0	0
100532736	MINOS1-NBL1	1.95264e-06	0.00278359	0.746622	0.409839	0	0
100532737	ATP6V1G2-DDX39B	0.755565	0.103512	-0.0208157	-0.10321	0	0
100532742	PIR-FIGF	2.39641e-10	6.57784e-10	-0.817738	-0.881353	0	0
100532746	PPT2-EGFL8	0.614009	0.0840318	-0.0466629	-0.158085	0	0
100533105	C8orf44-SGK3	0.263042	0.0866126	0.27858	0.55667	0	0
100533106	ZHX1-C8orf76	0.377801	0.737746	-0.0921662	-0.0464165	0	0
100533107	RTEL1-TNFRSF6B	0.060618	0.399351	0.254351	-0.11621	0	0
100533111	ZNF670-ZNF695	0.716007	0.135159	-0.0901406	-0.394905	0	0
100533182	SEC24B-AS1	0.184758	0.0787524	1.26565	1.91553	0	0
100533183	ZNF664-FAM101A	0.211439	0.881952	-0.249091	-0.0466467	0	0
100533184	ARHGAP19-SLIT1	0.657592	0.560745	0.0944811	0.162483	0	0
100533195	FAM24B-CUZD1	0.535264	0.785883	0.221775	-0.0883366	0	0
100533464	PRH1-PRR4	0.8199	0.791778	-0.0292247	0.0367199	0	0
100533467	BIVM-ERCC5	0.0588073	0.11755	0.151893	0.134549	0	0
100533483	DYX1C1-CCPG1	0.675565	0.000738343	0.0425211	0.378986	0	0
100533952	RBAK-RBAKDN	0.893182	0.372435	-0.0637914	-0.468434	0	0
100533955	SENP3-EIF4A1	1.07616e-09	2.80265e-09	-0.406229	-0.421548	0	0
100533970	P2RX5-TAX1BP3	0.578418	0.098354	0.0383473	0.112438	0	0
100533975	SLMO2-ATP5E	0.425988	0.238848	-0.0601494	-0.0904555	0	0
100534012	TNFAIP8L2-SCNM1	0.0301447	0.000362631	-0.219796	-0.422084	0	0
100534592	URGCP-MRPS24	0.0513878	0.00151857	-0.175644	-0.31619	0	0
100534593	STX16-NPEPL1	0.957099	0.632845	0.00481146	-0.0404948	0	0
100534595	HNRNPUL2-BSCL2	0.0181804	3.08519e-05	0.134327	0.288783	0	0
100534599	ISY1-RAB43	0.0226898	0.0172734	0.188053	0.22712	0	0
100534612	C1QTNF3-AMACR	0.101809	0.184985	0.170118	0.157435	0	0
10054	UBA2	0.129025	0.611227	-0.122073	0.0487954	0	0
10055	SAE1	7.46678e-07	4.42156e-06	0.322276	0.307398	0	0
10056	FARSB	9.23244e-07	4.49281e-05	-0.443896	-0.374771	0	0
10057	ABCC5	0.00189071	5.14926e-05	-0.234436	-0.362661	0	0
10058	ABCB6	1.18326e-08	2.80265e-09	-0.756296	-0.883102	0	0
10059	DNM1L	0.0540439	0.418989	-0.150916	0.0736943	0	0
1006	CDH8	0.1554	0.912126	1.95624	-0.206763	0	0
10061	ABCF2	0.00891966	0.00160557	-0.154462	-0.204676	0	0
100616112	MIR4793	0.0354177	0.023508	1.00339	1.22036	0	0
100616113	MIR4680	0.053416	0.870052	-0.555085	-0.0832112	0	0
100616114	MIR4668	0.567075	0.130132	0.408569	1.80698	0	0
100616122	MIR4523	0.0508445	0.100132	-0.865827	-0.897701	0	0
100616124	MIR4647	0.0977422	0.187472	0.208046	0.191527	0	0
100616139	MIR4741	0.240455	0.354783	1.49929	-1.13319	0	0
100616142	MIR4458	0.329042	0.754014	1.29886	0.474949	0	0
100616143	MIR4763	0.792391	0.980977	-0.254004	-0.0301905	0	0
100616167	MIR4722	0.736643	0.335638	-0.228484	1.16609	0	0
100616178	MIR4641	0.721251	0.142729	0.319192	1.7379	0	0
100616211	MIR4709	0.00395492	0.00235381	0.561592	0.830778	0	0
100616256	MIR4721	0.417553	0.117435	-0.122777	-0.247723	0	0
100616292	MIR4690	0.728602	0.94568	0.500179	0.13261	0	0
100616314	MIR4750	0.500764	0.106703	0.348932	0.894606	0	0
100616318	MIR4664	0.424714	0.959581	0.325476	0.0302429	0	0
100616329	MIR4700	0.10157	0.733798	0.690151	-0.193446	0	0
100616340	MIR4758	0.443699	0.0152503	-0.363585	-1.11901	0	0
100616345	MIR4426	0.547525	0.538052	-0.0850624	-0.0955958	0	0
100616358	MIR4800	0.604329	0.200771	-0.162749	-0.42871	0	0
100616361	MIR4775	0.991091	0.72129	-0.0097921	-0.313857	0	0
100616376	MIR4492	0.0936755	0.28133	1.79526	1.22589	0	0
100616387	MIR3064	0.972239	0.840703	0.0114652	-0.0992013	0	0
100616393	MIR4657	0.975964	0.922698	-0.0134676	-0.0667557	0	0
100616394	MIR4444-1	0.850654	0.867558	-0.14326	-0.143392	0	0
100616400	MIR3198-2	0.0590042	0.636623	0.546167	0.174023	0	0
100616403	MIR4691	0.918078	0.0728399	-0.0925328	2.20609	0	0
100616408	MIR5047	0.311374	0.00314813	-0.195468	-0.666911	0	0
100616414	MIR4761	0.9887	0.439818	0.00335602	-0.163117	0	0
100616424	MIR4707	0.253791	0.693071	0.476156	0.191725	0	0
100616439	MIR4658	0.622567	0.724627	0.21028	0.148356	0	0
100616452	MIR2682	0.579581	0.982393	0.490668	0.0270618	0	0
100616453	MIR4687	0.34407	0.362338	0.25038	0.294436	0	0
100616483	MIR4751	0.584846	0.686597	0.164411	-0.140678	0	0
100616500	MIR4683	0.966853	0.892601	-0.0159982	0.0709211	0	0
100616668	TPTE2P5	0.00270618	0.0447903	-0.465209	-0.362072	0	0
10062	NR1H3	0.849274	0.621432	0.0282554	0.0741657	0	0
100628307	DIO2-AS1	0.900638	0.494646	-0.0400132	-0.269089	0	0
10063	COX17	0.900638	0.859254	0.015597	0.0238888	0	0
100630918	LOC100630918	0.789905	0.038439	-0.0491589	-0.406451	0	0
100630923	LOC100630923	0.00990888	0.776143	0.326662	0.0395938	0	0
100631383	FAM47E-STBD1	0.000677572	0.000596484	0.463737	0.585599	0	0
100652736	LINC01311	0.72187	0.704758	-0.163578	0.200247	0	0
100652739	RAET1E-AS1	3.33771e-05	9.52388e-06	0.468413	0.620429	0	0
100652740	PYCARDOS	0.0415345	0.159048	2.29402	1.09646	0	0
100652748	TIMM23B	0.242994	0.0809795	0.218037	-0.314341	0	0
100652758	LOC100652758	0.481565	0.578754	-0.154791	-0.145344	0	0
100652770	LOC100652770	7.15353e-05	0.668418	-0.640732	-0.0968129	0	0
100652853	LINC01023	0.682681	0.335522	0.282673	0.758124	0	0
100652999	LOC100652999	0.0248601	0.849744	-0.300256	0.0369763	0	0
100653061	LOC100653061	0.258768	0.062079	-0.833916	-1.39479	0	0
100653137	LOC100653137	0.693571	0.196705	0.625867	1.23168	0	0
100653247	LOC100653247	0.297804	0.0375389	0.157551	0.365306	0	0
100653515	KIAA1731NL	0.557113	0.535444	-0.292733	-0.278057	0	0
10066	SCAMP2	0.75746	0.351911	-0.0286435	0.0891677	0	0
10067	SCAMP3	1.21704e-05	4.42156e-06	-0.43801	-0.511535	0	0
10068	IL18BP	0.285871	0.0147319	-0.181174	-0.442041	0	0
10069	RWDD2B	0.128768	0.166324	0.198455	0.208899	0	0
10072	DPP3	0.149815	0.0360284	-0.119313	-0.183354	0	0
10073	SNUPN	0.672136	0.555972	-0.0369212	-0.0545008	0	0
10075	HUWE1	0.444599	0.000937981	-0.0451065	-0.212931	0	0
100750246	HIF1A-AS1	0.0212538	0.289023	-0.384966	0.270574	0	0
100750247	HIF1A-AS2	0.0933266	0.723135	-0.255963	0.0806685	0	0
100775104	KLHL7-AS1	0.45531	0.27809	-0.572322	-0.841785	0	0
100775107	RBM5-AS1	0.517656	0.772684	-0.121628	0.0697937	0	0
10078	TSSC4	0.845384	0.85582	0.0257165	-0.0247407	0	0
10079	ATP9A	0.000104968	9.56049e-07	0.391536	0.700419	0	0
10081	PDCD7	0.569057	0.00168462	0.0513694	0.333623	0	0
10084	PQBP1	0.956325	0.05393	0.00728546	-0.218593	0	0
100847026	MIR5006	0.550083	0.242945	0.520821	1.29242	0	0
100847028	MIR5587	0.117314	0.47629	1.99247	-0.893328	0	0
100847046	MIR5010	0.0232203	0.22789	-0.886673	-0.639208	0	0
100847073	MIR5090	0.636739	0.776323	-0.221206	0.175264	0	0
100847074	MIR5088	0.294622	0.134317	-0.47506	-0.768652	0	0
100847090	MIR5187	0.175932	0.820099	0.904017	-0.173519	0	0
10085	EDIL3	4.69848e-05	0.213538	-0.509239	-0.158728	0	0
100859930	HEIH	0.379826	0.409838	0.137133	-0.140095	0	0
100861402	CERS6-AS1	2.54282e-05	0.372973	-0.530507	-0.131691	0	0
100861412	FSBP	0.0927295	0.35182	-0.336825	0.280645	0	0
100861437	NARR	0.000268932	1.04841e-05	-0.408871	-0.580192	0	0
100861514	ELMO1-AS1	0.853122	0.820436	0.0849006	0.123458	0	0
100861518	P4HA2-AS1	0.792847	0.209757	-0.0452348	0.247226	0	0
100861541	DOCK9-AS2	0.679839	0.0906446	0.380962	1.19259	0	0
100861548	PINK1-AS	1.29846e-09	7.20652e-09	0.732952	0.743976	0	0
100861549	LINC00562	0.123892	0.311923	-1.10124	-0.682655	0	0
100862671	LOC100862671	0.443317	0.764149	-0.188635	-0.0859869	0	0
100862692	DIP2A-IT1	0.0991836	0.87386	2.22944	0.223504	0	0
10087	COL4A3BP	0.062061	0.177415	-0.248591	0.239899	0	0
100873924	HLX-AS1	0.194528	0.54178	-0.52378	-0.266337	0	0
100873930	DLG3-AS1	0.0831056	0.33314	1.60393	1.02555	0	0
100873932	DPYD-AS1	0.589313	0.0834104	-0.176279	-0.589866	0	0
100873935	MTOR-AS1	0.103639	0.0255767	-0.418461	-0.66696	0	0
100873941	OPA1-AS1	0.148182	0.2409	0.292823	0.357764	0	0
100873945	HLTF-AS1	0.359531	0.146957	0.392855	0.957853	0	0
100873949	IPO9-AS1	0.0142584	0.0170279	-0.32987	-0.391862	0	0
100873954	SNRK-AS1	0.975964	0.0232801	0.00587612	0.564278	0	0
100873965	MED4-AS1	0.0214727	0.38211	-0.282801	0.139162	0	0
100873979	RBMS3-AS3	0.19174	0.0253789	1.53635	2.4852	0	0
100873985	MED14OS	0.983477	0.677907	-0.00749082	-0.186276	0	0
100873990	HCFC1-AS1	0.222746	0.0132619	1.35428	-1.69106	0	0
100873998	MEIS1-AS2	0.251429	0.204922	0.79149	-0.769218	0	0
100874002	OXCT1-AS1	0.000149311	0.0182416	0.593544	0.440924	0	0
100874014	NAV2-AS2	0.0186101	0.0225111	0.327263	0.424531	0	0
100874028	SGOL1-AS1	0.0721403	0.87436	0.266985	-0.0330629	0	0
100874029	CFAP44-AS1	0.233609	0.580358	1.45363	-0.503343	0	0
100874034	UBXN7-AS1	0.289172	0.0246019	0.776429	-1.69025	0	0
100874042	HM13-AS1	0.343424	0.604883	-0.768497	0.513987	0	0
100874048	DGUOK-AS1	0.728602	0.925279	-0.0409269	-0.0135871	0	0
100874058	COX10-AS1	0.807301	0.952003	-0.064526	0.0219805	0	0
100874068	GRTP1-AS1	0.513228	0.0566554	-0.223988	-0.554635	0	0
100874085	NUCB1-AS1	0.0452093	0.348913	0.242112	0.128744	0	0
100874091	TM4SF1-AS1	0.0671613	0.0942317	1.09506	1.64225	0	0
100874094	ZNF197-AS1	0.31333	0.0204069	0.716492	2.59988	0	0
100874097	UBE2Q1-AS1	0.0288196	0.279302	-0.338421	-0.219227	0	0
100874110	GLYCTK-AS1	0.953024	0.997484	-0.0474814	0.0031092	0	0
100874115	PLCXD2-AS1	0.715122	0.651339	0.221541	0.38523	0	0
100874123	ZNRF3-AS1	0.233575	0.913931	1.48019	0.130761	0	0
100874159	LINC00400	0.0417307	0.764644	-2.00795	-0.399557	0	0
100874195	DIAPH3-AS1	0.39036	0.863879	0.156041	0.0400117	0	0
100874201	B4GALT4-AS1	0.979785	0.88089	-0.00543355	0.0386486	0	0
100874203	COL4A2-AS1	0.0849055	0.655719	0.167507	0.0499554	0	0
100874211	MID1IP1-AS1	0.441242	0.672281	0.251289	-0.158601	0	0
100874212	MYCBP2-AS1	0.497009	0.913688	-0.1102	0.0284563	0	0
100874222	RNF219-AS1	0.0279378	0.353512	-0.347308	0.220936	0	0
100874241	STARD13-AS	0.68659	0.971249	-0.436848	0.0453739	0	0
100874246	ARHGAP31-AS1	0.0103452	0.0745484	2.52003	2.0006	0	0
100874249	DENND5B-AS1	0.157086	0.486988	1.22275	-0.601631	0	0
100874261	LINC00854	0.823938	0.488886	-0.327395	1.0094	0	0
100874278	ERI3-IT1	0.883172	0.0665967	0.112736	-0.963917	0	0
100874291	ALMS1-IT1	0.368802	0.9394	-0.4981	-0.0692392	0	0
100874296	KCNH1-IT1	0.216007	0.930759	0.47165	0.043352	0	0
100874309	EPN2-IT1	0.055737	0.784462	-1.3075	-0.264807	0	0
100874323	HOXA10-AS	0.790367	0.042555	0.0548175	0.571871	0	0
100874353	RPS6KA2-IT1	0.651132	0.245421	-0.229104	-0.633288	0	0
100874362	HOXB-AS1	0.256801	0.196263	0.713878	0.676558	0	0
100874363	HOXC-AS1	0.0884844	0.0485356	1.02469	1.26624	0	0
100874364	HOXC-AS2	0.156727	0.23459	0.75977	-0.636551	0	0
100874433	IQCJ-SCHIP1-AS1	0.758345	0.105517	0.312186	-0.910272	0	0
100874530	APOBEC3B-AS1	0.429756	0.0910454	0.600944	1.57529	0	0
100885776	UGDH-AS1	0.382278	0.465199	-0.42073	0.44336	0	0
100885778	NALCN-AS1	0.034342	0.930039	-1.55253	0.0898539	0	0
100885779	LINC-ROR	0.312899	0.558716	1.16238	1.07575	0	0
100885782	MYO16-AS1	0.465807	0.603463	0.379599	-0.354229	0	0
100885795	LARS2-AS1	0.910974	0.121915	0.19438	-1.28445	0	0
100885848	PTGES3L	9.29268e-05	0.00241018	0.715172	0.637619	0	0
100885850	PTGES3L-AARSD1	6.99103e-06	3.24086e-07	-0.519854	-0.697534	0	0
100887750	MRPS31P5	0.924907	0.0463825	0.0399547	-0.67155	0	0
10089	KCNK7	0.0615997	0.730952	1.36307	0.219706	0	0
1009	CDH11	0.000135682	0.00262696	-0.867487	-0.939586	0	0
10090	UST	0.00117049	0.0140929	0.713394	0.673717	0	0
100913187	APOBEC3A_B	0.201878	0.0491727	0.753102	1.73406	0	0
10092	ARPC5	0.0050697	0.49338	-0.247001	0.0690223	0	0
10093	ARPC4	0.337868	0.421152	-0.0550248	-0.0494982	0	0
10094	ARPC3	0.0082257	0.0962138	0.195164	0.131429	0	0
10095	ARPC1B	0.32133	0.968806	0.0863882	-0.00413903	0	0
10096	ACTR3	0.0595416	0.0908768	-0.164189	0.164401	0	0
10097	ACTR2	0.80776	0.0199166	-0.0343983	0.338819	0	0
10098	TSPAN5	0.305302	0.0730153	-0.187759	-0.408563	0	0
10099	TSPAN3	0.0278363	0.8138	-0.131939	0.0172017	0	0
100996246	LOC100996246	0.025142	0.390952	1.98438	-0.606745	0	0
100996295	DNAH17-AS1	0.506792	0.000555967	-0.0808664	-0.449947	0	0
100996307	LIPE-AS1	0.191913	0.949034	-0.317947	-0.029302	0	0
100996348	LOC100996348	0.574376	0.870363	0.297592	-0.0970523	0	0
100996412	LOC100996412	0.167439	0.356456	-0.760007	-0.506658	0	0
100996419	LOC100996419	0.529041	0.765987	-0.335557	-0.188325	0	0
100996425	LOC100996425	0.212088	0.254415	0.579662	-0.444696	0	0
100996437	LOC100996437	0.977278	0.51798	-0.0171025	-0.322938	0	0
100996447	LOC100996447	0.306766	0.508215	0.434171	0.412585	0	0
100996465	LOC100996465	0.216087	0.416768	0.807416	0.435211	0	0
100996485	C5orf66	0.000145122	0.000314974	-0.338177	-0.359914	0	0
100996497	100996497	0.374783	0.640309	-0.20071	-0.127476	0	0
100996506	LOC100996506	0.151641	0.291728	1.57569	-1.15468	0	0
100996511	LINC01355	0.748379	0.0476394	-0.229247	-0.957879	0	0
100996573	LOC100996573	0.735677	0.483051	0.100961	-0.179591	0	0
100996574	LOC100996574	0.167724	0.0227242	-0.212443	-0.364269	0	0
100996579	LOC100996579	0.117484	0.744194	0.48411	-0.147066	0	0
100996588	LOC100996588	0.000327826	0.00155844	0.336824	0.322971	0	0
100996646	LOC100996646	0.295579	0.806604	1.07697	0.279004	0	0
100996660	LOC100996660	0.251127	0.782555	1.10629	0.262495	0	0
100996693	LOC100996693	0.279713	0.241044	-0.69145	1.00542	0	0
100996696	LOC100996696	0.902714	0.151168	-0.0314346	-0.386404	0	0
100996712	SRGAP2D	0.383956	0.495721	-0.482901	0.502615	0	0
100996717	LOC100996717	0.846576	0.828473	0.225196	-0.262903	0	0
100996724	LOC100996724	0.0913727	0.190054	2.1981	1.79014	0	0
100996760	LOC100996760	0.404548	0.131273	0.180675	0.492616	0	0
100996763	LOC100996763	0.776951	0.674307	-0.119104	0.191022	0	0
100996782	LOC100996782	0.362318	0.000868354	-0.13814	-0.623208	0	0
100996809	LOC100996809	0.320131	0.361354	1.03262	1.28869	0	0
100996842	LOC100996842	0.39939	0.236248	-0.117961	-0.182447	0	0
100996843	LOC100996843	1.88545e-05	0.00795498	-0.809287	-0.566988	0	0
100996846	LOC100996846	0.46324	0.00528946	-0.0936934	0.44005	0	0
100996873	LOC100996873	0.275022	0.235897	1.08937	-0.843513	0	0
100996909	LOC100996909	0.878359	0.816674	0.0613895	-0.118845	0	0
100996928	C7orf55-LUC7L2	0.183249	0.406382	-0.0823633	0.0575719	0	0
100996939	PYURF	0.919401	0.0144101	0.0105396	0.254958	0	0
10100	TSPAN2	0.700814	0.517363	0.137904	-0.336058	0	0
10101	NUBP2	0.708704	0.186597	-0.0516924	-0.170289	0	0
10102	TSFM	0.0850677	0.199055	-0.123871	-0.102	0	0
10103	TSPAN1	0.0265075	0.132625	1.60247	1.46775	0	0
10105	PPIF	0.000436375	0.579996	-0.211104	-0.0357403	0	0
101059921	LOC101059921	0.0418984	0.484596	0.748688	0.308889	0	0
101059976	LOC101059976	0.561028	0.106206	-0.225457	-0.577449	0	0
10106	CTDSP2	0.0436382	0.000169358	0.195784	0.477999	0	0
101060032	RHEBP2	0.216234	0.472873	0.513271	-0.377794	0	0
101060146	CHMP1B2P	0.918805	0.990801	0.162473	-0.0186355	0	0
101060179	LOC101060179	0.441477	0.794979	0.12031	-0.045387	0	0
101060195	LOC101060195	0.622577	0.873264	0.113549	0.0513294	0	0
101060200	ZNF891	0.260596	0.0364644	0.343982	0.749303	0	0
101060226	NBPF19	0.797768	0.264097	-0.180092	-0.826668	0	0
101060264	LOC101060264	0.51731	0.272519	-0.256394	-0.651546	0	0
101060275	LOC101060275	0.903743	0.339543	0.0794974	-0.488063	0	0
101060373	LOC101060373	0.685852	0.167594	-0.0795974	-0.282283	0	0
101060386	LOC101060386	0.94639	0.0259541	0.0412847	-0.898113	0	0
101060398	LOC101060398	0.505184	0.88667	0.295051	0.0789693	0	0
101060399	LOC101060399	0.863135	0.126983	0.0273256	0.252958	0	0
101060400	LOC101060400	9.69763e-05	0.0320423	0.604361	0.342656	0	0
101060405	LOC101060405	0.763077	0.609097	0.0706786	-0.118671	0	0
101060429	LOC101060429	0.289675	0.903809	0.27237	-0.033945	0	0
101060443	LOC101060443	0.593842	0.334797	0.129905	0.26632	0	0
101060498	LOC101060498	0.149371	0.0662418	1.23251	1.73521	0	0
101060510	LOC101060510	0.100092	0.519682	-0.952779	-0.527221	0	0
101060521	LOC101060521	7.32168e-05	8.79196e-05	-0.388599	-0.408705	0	0
101060596	LOC101060596	0.713465	0.0715494	0.393953	-1.53757	0	0
101060604	LOC101060604	0.489732	0.0270076	0.227555	-0.544775	0	0
101060684	NBPF26	0.59924	0.489282	0.31664	-0.443048	0	0
101060691	NUTM2B-AS1	0.332073	0.629192	-0.197037	0.141465	0	0
101060747	LOC101060747	0.999752	0.763816	7.9709e-05	0.100984	0	0
101060810	LOC101060810	0.0854247	0.821864	1.59451	-0.196444	0	0
101060817	LOC101060817	0.00781619	0.0174865	-0.714561	-0.73079	0	0
101060861	LOC101060861	0.788319	0.365229	-0.206559	0.778244	0	0
10109	ARPC2	0.445685	0.247122	-0.0389182	-0.0605794	0	0
10111	RAD50	0.00014498	0.00372718	-0.297826	-0.23698	0	0
10112	KIF20A	1.13538e-05	4.09404e-05	0.272265	0.270054	0	0
10113	PREB	0.897038	0.218724	0.0151772	-0.128014	0	0
10114	HIPK3	0.219291	0.00624965	-0.17219	0.511761	0	0
101154753	PANDAR	0.403358	0.486882	-0.157519	-0.170885	0	0
10116	FEM1B	0.387212	0.0170837	0.148215	0.514952	0	0
101180901	IPO11-LRRC70	0.322866	0.0433935	0.107057	0.260446	0	0
1012	CDH13	2.54548e-07	4.15275e-07	0.540075	0.594752	0	0
10120	ACTR1B	3.08059e-05	0.000663827	0.43531	0.352066	0	0
10121	ACTR1A	0.00636824	0.00129457	0.174573	0.228324	0	0
10123	ARL4C	0.235931	0.571462	-0.380555	-0.268089	0	0
10124	ARL4A	0.0675979	0.269925	-0.272225	0.228553	0	0
101241892	NPTN-IT1	0.474116	0.185105	-0.271355	-0.464319	0	0
101243544	ERCC6-PGBD3	0.00206223	0.280591	-0.405806	-0.180413	0	0
101243555	PTENP1-AS	0.0123114	0.365737	-1.33243	-0.666378	0	0
10125	RASGRP1	0.179106	0.11355	0.250761	0.433816	0	0
10126	DNAL4	0.13724	0.0244967	0.474638	0.90617	0	0
10127	ZNF263	0.39277	0.0101971	0.0631051	0.207492	0	0
10128	LRPPRC	0.000120302	0.0536174	-0.31344	-0.158797	0	0
10129	FRY	0.000100751	0.00022807	0.70789	0.83469	0	0
10130	PDIA6	0.0279405	0.304698	-0.101699	0.0518523	0	0
10131	TRAP1	0.000163178	2.39201e-06	-0.461035	-0.680272	0	0
10134	BCAP31	0.00705217	0.248207	0.176115	0.0791297	0	0
10135	NAMPT	0.0023521	0.853818	-0.451204	-0.039125	0	0
10137	RBM12	1.90148e-05	0.105752	-0.545543	-0.210065	0	0
10138	YAF2	0.970925	0.454676	0.0061754	0.128905	0	0
10139	ARFRP1	0.00724889	0.895792	0.436479	-0.0226462	0	0
10140	TOB1	0.788485	0.71585	0.0321124	0.0505164	0	0
101409257	EZR-AS1	0.0123574	0.0579237	0.426746	0.415083	0	0
101409258	OSGEPL1-AS1	0.462283	0.76484	0.756317	0.41463	0	0
101409261	OGFR-AS1	0.989894	0.568866	0.0144592	-0.618549	0	0
101410533	YTHDF3-AS1	0.504852	0.666809	-0.313748	-0.228272	0	0
101410538	MMP24-AS1	0.00423374	2.79013e-05	0.420356	0.79308	0	0
10142	AKAP9	0.494046	0.586254	-0.0596086	-0.051729	0	0
10144	FAM13A	0.342237	0.463576	0.0877181	-0.0740878	0	0
101448202	LOC101448202	0.152077	0.0045526	0.161592	0.373859	0	0
10146	G3BP1	0.0116112	0.241602	-0.233383	-0.12203	0	0
10147	SUGP2	0.0836659	0.489765	0.13367	-0.0573119	0	0
10150	MBNL2	0.167525	0.389411	-0.197008	0.154527	0	0
10152	ABI2	0.00080217	0.0209576	-0.323678	-0.244503	0	0
10153	CEBPZ	0.0901776	0.52979	-0.184567	0.0830187	0	0
10154	PLXNC1	0.949297	0.304531	-0.0356701	-0.482213	0	0
10155	TRIM28	0.219119	0.234088	-0.0969712	-0.0978912	0	0
10156	RASA4	0.349044	0.184929	0.405621	0.59516	0	0
10157	AASS	3.52061e-07	2.46006e-07	-0.707893	-0.907961	0	0
10159	ATP6AP2	0.989898	0.00615545	0.00153767	0.319123	0	0
10160	FARP1	1.01728e-06	2.11225e-06	-0.367171	-0.38202	0	0
10161	LPAR6	0.0870072	0.981152	-1.13511	-0.018088	0	0
10162	LPCAT3	0.0503391	0.00762624	0.139828	0.222765	0	0
10163	WASF2	0.648178	0.228738	-0.0347932	0.0956064	0	0
10165	SLC25A13	0.000389513	0.0549138	-0.366382	-0.209617	0	0
10166	SLC25A15	2.00868e-08	5.85223e-08	-0.581961	-0.6162	0	0
10168	ZNF197	0.288157	0.264818	-0.129224	-0.154491	0	0
10169	SERF2	5.08217e-05	0.000193271	0.333914	0.314416	0	0
1017	CDK2	0.148463	0.00150695	0.109637	0.285574	0	0
10171	RCL1	6.15756e-07	2.29938e-05	-0.523242	-0.475044	0	0
101730217	SPECC1L-ADORA2A	0.890207	0.614027	-0.0137964	0.0505379	0	0
101735302	STAG3L5P	0.445175	0.295689	0.162459	-0.191594	0	0
10174	SORBS3	4.10807e-05	1.55838e-06	0.418574	0.589122	0	0
10175	CNIH1	0.0736259	0.758658	-0.176659	-0.0394317	0	0
101752334	PVRIG2P	0.237762	0.0127332	0.253786	-0.481413	0	0
101752399	STAG3L5P-PVRIG2P-PILRB	0.168643	0.0889943	0.272849	-0.313301	0	0
101752400	CAPN10-AS1	0.938803	0.0381931	0.0543732	-1.03137	0	0
10179	RBM7	0.402479	0.402885	-0.162671	0.258226	0	0
1018	CDK3	0.0265075	0.000661323	-0.454532	-0.741427	0	0
10180	RBM6	0.674664	0.101983	0.0328437	-0.121614	0	0
10181	RBM5	0.657592	0.13889	-0.0413838	-0.132774	0	0
10184	LHFPL2	0.0389939	0.00456669	0.2164	0.370368	0	0
101867536	PRNCR1	0.906868	0.322679	0.0441559	-0.31505	0	0
10188	TNK2	9.58163e-05	0.0102461	0.676856	0.407637	0	0
10189	ALYREF	0.000794895	6.95053e-05	-0.218413	-0.293802	0	0
1019	CDK4	0.0842997	0.117803	-0.100375	-0.096304	0	0
10190	TXNDC9	0.0128563	0.535053	-0.301385	-0.0952225	0	0
101926888	RALY-AS1	0.425875	0.0220323	-0.421243	-1.35552	0	0
101926895	LOC101926895	0.589077	0.309158	0.113324	0.284523	0	0
101926896	LOC101926896	0.0605585	0.0220185	2.04197	-1.5104	0	0
101926907	LOC101926907	0.704262	0.311741	0.282226	1.05269	0	0
101926911	LOC101926911	0.770236	0.79915	-0.30014	0.308737	0	0
101926917	LOC101926917	0.175064	0.0988835	1.91337	1.90212	0	0
101926926	LOC101926926	0.257972	0.395105	1.6287	-0.95644	0	0
101926943	LOC101926943	0.203078	0.938434	-0.130857	-0.0115513	0	0
101926967	LOC101926967	0.603727	0.130196	-0.115361	-0.394472	0	0
101926980	LOC101926980	0.436338	0.802247	0.580924	0.219162	0	0
101926994	LOC101926994	0.12565	0.540354	0.716998	-0.268228	0	0
101927002	LOC101927002	0.732482	0.103402	0.340569	1.7709	0	0
101927018	LOC101927018	0.9247	0.537864	0.0540932	-0.303593	0	0
101927019	LOC101927019	0.48997	0.0129073	-0.549859	2.99933	0	0
101927021	LOC101927021	0.606885	0.277771	0.0667875	0.155473	0	0
101927027	LOC101927027	0.0311643	0.496472	-0.416727	-0.181136	0	0
101927030	LOC101927030	0.141964	0.899359	1.31466	-0.0914285	0	0
101927031	LOC101927031	0.237081	0.0934578	0.709658	0.963063	0	0
101927035	101927035	0.598507	0.61083	-0.361007	-0.340096	0	0
101927044	LOC101927044	0.862234	0.240966	-0.148649	1.19931	0	0
101927051	LOC101927051	0.989894	0.15342	-0.00523215	0.677387	0	0
101927054	101927054	0.417091	0.28367	-0.529418	-0.629963	0	0
101927056	LOC101927056	0.408405	0.187836	0.801422	1.32619	0	0
101927060	LOC101927060	0.00356709	0.879202	-0.893348	0.0649633	0	0
101927069	LOC101927069	0.0655906	0.349965	1.98251	1.34949	0	0
101927085	LOC101927085	0.432635	0.104372	-0.306954	-0.768009	0	0
101927086	LOC101927086	0.00166422	0.514253	-0.48957	0.136774	0	0
101927091	101927091	0.116285	0.0128521	1.25648	2.81089	0	0
101927094	LOC101927094	0.306444	0.197693	0.750835	1.32631	0	0
101927100	LOC101927100	0.349893	0.273508	-0.308914	-0.446428	0	0
101927102	LOC101927102	0.125371	0.0454806	0.263161	0.434399	0	0
101927104	LOC101927104	0.163135	0.929717	-0.338822	-0.0282799	0	0
101927110	LOC101927110	0.445685	0.184929	-0.239855	-0.507723	0	0
101927117	PLCG1-AS1	0.317812	0.653817	-0.125112	0.0754647	0	0
101927125	ELFN1-AS1	5.91924e-06	0.0571047	-0.550192	-0.228614	0	0
101927151	LOC101927151	0.162978	0.685875	0.168642	0.0587589	0	0
101927155	LMO7-AS1	0.0458539	0.376597	-0.292398	-0.167348	0	0
101927157	LOC101927157	0.319489	0.668787	0.687773	0.405012	0	0
101927163	LOC101927163	0.903078	0.345664	-0.125282	1.04687	0	0
101927164	LOC101927164	0.617343	0.00183509	-0.113803	-0.677403	0	0
101927167	GATA2-AS1	0.0238931	0.0760349	-0.19807	-0.173255	0	0
101927178	LOC101927178	0.461855	0.0634018	-0.116479	0.377816	0	0
101927179	LOC101927179	0.266903	0.0341149	-0.291962	-0.647217	0	0
101927180	LOC101927180	0.214204	0.0776024	0.327543	0.59709	0	0
101927181	LOC101927181	0.793878	0.0219865	-0.0871422	-0.677287	0	0
101927184	101927184	0.26259	0.868062	0.575214	-0.109823	0	0
101927185	LOC101927185	0.113715	0.991751	-0.690602	0.00650585	0	0
101927187	LOC101927187	0.00219754	0.16247	-0.500851	-0.276774	0	0
101927193	CHL1-AS1	0.29938	0.280857	-0.531289	0.818549	0	0
101927211	LOC101927211	0.568141	0.0100048	-0.166725	-0.885709	0	0
101927220	DEPDC1-AS1	0.744022	0.398927	0.276853	1.11221	0	0
101927226	LOC101927226	0.0494132	0.61063	1.04235	0.338839	0	0
101927255	LOC101927255	0.366076	0.58972	0.815942	-0.397823	0	0
101927257	LOC101927257	0.0211255	0.0221933	2.67055	-1.33415	0	0
101927260	LOC101927260	0.0563686	0.209191	0.446723	0.360067	0	0
101927262	LOC101927262	0.77409	0.200919	-0.252161	1.10955	0	0
101927266	LOC101927266	0.893324	0.0411778	0.101672	1.96369	0	0
101927267	LOC101927267	0.00120627	0.0289972	0.460955	0.314315	0	0
101927275	NDUFV2-AS1	0.509561	0.292758	-0.372781	-0.605408	0	0
101927276	LOC101927276	0.0965384	0.295617	1.27899	0.946491	0	0
101927278	LOC101927278	0.958978	0.566076	0.0412976	-0.440398	0	0
101927279	EP300-AS1	0.374512	0.196725	0.628151	1.4731	0	0
101927282	LOC101927282	0.620793	0.94568	-0.272982	-0.0437375	0	0
101927300	LOC101927300	0.913091	0.056565	-0.103746	1.93176	0	0
101927308	LOC101927308	0.111144	0.334533	1.63621	-0.564625	0	0
101927322	LOC101927322	0.0287052	0.0888795	-0.579179	-0.592118	0	0
101927323	PPP4R1-AS1	0.0524635	0.38979	1.69478	-0.816045	0	0
101927330	LOC101927330	0.998762	0.335866	0.00155237	-0.823534	0	0
101927337	LOC101927337	0.821539	0.917342	-0.190685	0.0945495	0	0
101927340	LOC101927340	0.589519	0.91261	0.771739	0.165724	0	0
101927352	PLS3-AS1	0.0867378	0.0529298	-0.577058	-0.804595	0	0
101927365	LOC101927365	0.24333	0.898464	-0.311998	0.0535054	0	0
101927371	LOC101927371	0.381053	0.0134086	-0.306984	-0.734458	0	0
101927380	C9orf41-AS1	0.458819	0.980972	-0.254607	0.0124691	0	0
101927385	LOC101927385	0.30416	0.694483	-0.798573	-0.319752	0	0
101927391	LOC101927391	0.357873	0.810389	0.493831	-0.159909	0	0
101927393	LOC101927393	0.348037	0.00348657	0.12993	0.492791	0	0
101927400	LOC101927400	0.0668627	0.0129771	0.963063	1.49054	0	0
101927402	LOC101927402	0.180627	0.991751	-0.442132	-0.00596254	0	0
101927415	LOC101927415	0.4661	0.0977894	0.888949	-1.41409	0	0
101927420	LOC101927420	0.0225266	0.0143711	-0.689407	-0.814113	0	0
101927423	PANO	0.0864451	0.847656	0.674821	-0.0895507	0	0
101927451	LOC101927451	0.562624	0.716319	-0.283992	-0.204274	0	0
101927472	LOC101927472	0.237832	0.421214	-0.913139	-0.464648	0	0
101927492	LOC101927492	0.00480907	0.00140786	-0.427157	-0.562736	0	0
101927497	LOC101927497	0.406961	0.0860597	-0.301592	-0.697738	0	0
101927503	LOC101927503	0.0241274	0.0130853	2.2747	2.666	0	0
101927507	LOC101927507	0.190552	0.0727352	1.31109	2.18908	0	0
101927509	LOC101927509	0.0166812	4.68949e-05	-0.30971	-0.745129	0	0
101927511	LOC101927511	0.0585667	0.803439	-1.07585	-0.179148	0	0
101927512	LOC101927512	0.819961	0.116697	0.195836	1.9993	0	0
101927539	LOC101927539	0.971602	0.0249777	0.0744383	-1.79772	0	0
101927541	LINC01273	0.0927337	0.21877	0.972226	-0.763918	0	0
101927550	LOC101927550	0.763253	0.643433	0.0460492	0.0814433	0	0
101927556	LOC101927556	0.171448	0.505944	-0.11602	-0.066924	0	0
101927559	CEBPB-AS1	0.69308	0.283968	0.0492886	-0.137791	0	0
101927562	LOC101927562	0.662523	0.599792	-0.147744	-0.251099	0	0
101927572	LOC101927572	0.724218	0.71664	-0.184092	-0.212925	0	0
101927574	LINC01186	0.515645	0.414484	0.259895	0.490499	0	0
101927578	LOC101927578	0.243626	0.442484	0.341592	-0.183682	0	0
101927579	LOC101927579	0.519979	0.364187	0.467704	0.826547	0	0
101927585	LOC101927585	0.000404932	0.337223	-0.518219	-0.171277	0	0
101927586	LINC01271	0.0395083	0.998179	-0.428151	0.000736905	0	0
101927597	NCK1-AS1	0.187893	0.00742632	-0.413759	-0.959832	0	0
101927599	LOC101927599	0.482776	0.388734	0.280385	0.406372	0	0
101927603	LOC101927603	0.546323	0.81881	0.696725	-0.273788	0	0
101927609	LOC101927609	0.269472	0.390952	-0.345272	0.4849	0	0
101927610	LOC101927610	0.181096	0.617342	1.07926	0.55108	0	0
101927612	RNF139-AS1	0.290213	0.698639	0.699094	-0.290201	0	0
101927614	LOC101927614	0.957377	0.972023	-0.0592197	0.0364578	0	0
101927617	LOC101927617	0.202687	0.143331	1.63516	1.27322	0	0
101927621	LOC101927621	0.59458	0.966339	-0.268649	-0.0288001	0	0
101927631	ADNP-AS1	0.132437	0.344256	-0.329553	0.309232	0	0
101927632	LOC101927632	0.778928	0.194857	0.0789187	-0.323921	0	0
101927635	LOC101927635	0.025966	0.13986	2.40948	1.83564	0	0
101927647	LOC101927647	0.953846	0.194889	-0.0804454	-0.858861	0	0
101927655	ZASP	0.369208	0.678708	0.23111	-0.117071	0	0
101927663	LOC101927663	0.513628	0.144638	0.280993	0.53051	0	0
101927673	LOC101927673	0.224355	0.427871	0.454721	-0.309696	0	0
101927681	LOC101927681	0.853262	0.903318	-0.0781137	0.0663347	0	0
101927682	CD81-AS1	0.13782	0.0893657	0.320124	0.435003	0	0
101927696	LOC101927696	0.895005	0.178558	0.0364767	0.373844	0	0
101927701	LOC101927701	0.739226	0.0769818	-0.237771	1.71308	0	0
101927703	FOXCUT	0.136476	0.108425	1.08421	1.32018	0	0
101927705	LOC101927705	0.94746	0.475241	0.0672712	0.927685	0	0
101927712	LOC101927712	0.925098	0.032195	0.0912352	2.77979	0	0
101927730	LOC101927730	0.719113	0.283142	-0.206695	0.749835	0	0
101927745	LOC101927745	0.326461	0.107402	0.425971	0.881802	0	0
101927746	LOC101927746	1.14846e-07	1.30398e-05	-0.807459	-0.701496	0	0
101927750	ATP6V1B1-AS1	0.958893	0.880393	0.0561429	-0.191719	0	0
101927751	LOC101927751	0.231338	0.900848	0.875495	0.0902369	0	0
101927752	LOC101927752	0.235689	0.790527	-0.322417	-0.0914227	0	0
101927755	LOC101927755	0.0758801	0.943272	1.96083	-0.100754	0	0
101927759	LOC101927759	0.399868	0.093036	-0.344841	-0.699098	0	0
101927761	LOC101927761	0.553135	0.84007	-0.122412	-0.0556259	0	0
101927772	LOC101927772	0.998517	0.0241963	-0.00218401	-1.03131	0	0
101927780	LOC101927780	0.367929	0.224061	0.391822	0.638841	0	0
101927789	LOC101927789	0.89441	0.983659	0.0415514	0.00771525	0	0
101927792	LOC101927792	0.469642	0.0828216	0.761016	1.94988	0	0
101927793	LOC101927793	0.0157856	0.718354	1.99945	0.240981	0	0
101927795	LOC101927795	0.577466	0.184318	-0.131776	-0.381509	0	0
101927803	LOC101927803	0.845845	0.142613	-0.142367	-0.688793	0	0
101927811	LOC101927811	0.633559	0.92463	0.253617	0.0653578	0	0
101927813	HMMR-AS1	0.935029	0.147007	-0.0155416	-0.280617	0	0
101927817	LOC101927817	0.0940208	0.562174	1.48787	-0.381553	0	0
101927824	LOC101927824	0.0239601	0.194661	2.29157	1.42699	0	0
101927825	LOC101927825	0.0141717	0.0200183	1.6317	1.87119	0	0
101927826	LOC101927826	0.94631	0.95161	-0.0356336	0.0389007	0	0
101927832	PAQR9-AS1	0.379599	0.355412	-0.695777	-0.613831	0	0
101927837	LOC101927837	0.443365	0.611252	0.574304	-0.416827	0	0
101927838	LOC101927838	0.299306	0.566496	0.350998	0.216118	0	0
101927841	LOC101927841	0.293885	0.710365	0.146589	-0.0687441	0	0
101927848	LOC101927848	0.0371823	1.85714e-05	-0.337169	-0.858396	0	0
101927851	LOC101927851	0.190552	0.689903	-1.04364	0.476826	0	0
101927854	LOC101927854	0.276925	0.243526	0.939825	0.917358	0	0
101927858	LOC101927858	0.106516	0.42512	-0.952994	-0.563864	0	0
101927864	LOC101927864	0.447004	0.867237	-0.977878	0.240014	0	0
101927868	GRK5-IT1	0.485665	0.850113	-0.284142	-0.0965072	0	0
101927886	LOC101927886	0.813338	0.277949	-0.107271	-0.529294	0	0
101927895	LOC101927895	0.910145	0.282873	0.0175077	-0.177618	0	0
101927910	LOC101927910	0.163268	0.0167538	0.419911	1.12404	0	0
101927911	LOC101927911	0.0288154	0.460771	0.830464	0.306344	0	0
101927919	LOC101927919	0.775146	0.753362	0.105197	0.137228	0	0
101927930	LOC101927930	0.0865871	8.22802e-05	-0.168809	-0.491962	0	0
101927933	LOC101927933	0.0827302	0.812273	0.925288	0.182981	0	0
101927934	LOC101927934	0.256838	0.6603	-0.74225	0.317326	0	0
101927943	LOC101927943	0.0468472	0.980532	-1.35838	0.0218135	0	0
101927952	LOC101927952	0.253403	0.168562	1.09698	1.61319	0	0
101927953	C5orf66-AS1	0.987851	0.293357	0.0117029	0.707003	0	0
101927957	LOC101927957	0.661545	0.90612	0.438645	0.185875	0	0
101927963	LOC101927963	0.32686	0.178795	0.394416	0.652476	0	0
101927974	LOC101927974	0.0831646	0.628408	0.459088	0.166221	0	0
101927978	LOC101927978	0.666822	0.402515	0.167313	0.472697	0	0
101927979	LOC101927979	0.178503	0.497023	0.690378	-0.367277	0	0
101927983	EDRF1-AS1	0.70643	0.0877	-0.104363	-0.525247	0	0
101927986	LOC101927986	0.431317	0.0570569	-0.227777	0.730488	0	0
101927999	LOC101927999	0.0102149	0.0172656	2.36356	2.32249	0	0
101928000	LOC101928000	0.834965	0.782583	-0.0548546	-0.0837882	0	0
101928001	LOC101928001	0.617596	0.0202556	0.713764	-1.70744	0	0
101928005	LOC101928005	0.157732	0.695366	1.39111	-0.426403	0	0
101928020	LOC101928020	0.305276	0.156785	1.2252	-1.00528	0	0
101928038	LOC101928038	0.203595	0.0423534	1.16717	-1.07696	0	0
101928042	LOC101928042	0.0850764	0.936353	1.64606	-0.0895357	0	0
101928045	LOC101928045	0.0174169	0.600841	-0.341846	-0.090952	0	0
101928053	LOC101928053	0.821119	0.00883548	0.0379366	0.511919	0	0
101928054	LOC101928054	0.233439	0.820098	0.452567	0.0985961	0	0
101928056	LOC101928056	0.957377	0.406976	-0.0384356	0.858742	0	0
101928059	LOC101928059	0.842747	0.031632	-0.073492	-0.706381	0	0
101928061	LOC101928061	0.73817	0.071165	-0.188092	1.38486	0	0
101928063	LOC101928063	0.583068	0.178881	-0.119848	-0.339421	0	0
101928068	LOC101928068	0.380636	0.564427	0.538123	-0.379792	0	0
101928069	LOC101928069	0.854367	0.767026	0.0644009	-0.104698	0	0
101928081	LOC101928081	0.0800029	0.15825	-0.920334	-0.736376	0	0
101928083	LOC101928083	0.654925	0.313258	0.177633	-0.365131	0	0
101928096	LOC101928096	0.850377	0.812273	0.229526	-0.180785	0	0
101928099	PCAT7	0.240084	0.639773	0.907344	-0.395883	0	0
101928103	LOC101928103	0.465572	0.417742	-0.282601	-0.35385	0	0
101928111	LOC101928111	0.964986	0.343847	-0.043664	-0.677912	0	0
101928117	LOC101928117	0.0202201	0.851184	2.56716	0.266814	0	0
101928119	LOC101928119	0.450524	0.787605	-0.484467	0.268615	0	0
101928120	LOC101928120	0.00026145	7.32342e-05	-0.370713	-0.46978	0	0
101928140	LOC101928140	0.965868	0.0569783	-0.00928894	0.454074	0	0
101928149	LOC101928149	0.651997	0.958978	-0.249719	-0.0388117	0	0
101928156	LOC101928156	0.631603	0.959574	0.428668	0.0575158	0	0
101928158	LAMA5-AS1	0.158542	0.0124019	-0.204695	-0.3878	0	0
101928161	LOC101928161	0.378544	0.63148	0.239583	0.160249	0	0
101928163	LOC101928163	0.345978	0.467472	0.851996	0.755896	0	0
101928170	101928170	0.00801372	0.12407	-0.340693	-0.221174	0	0
101928172	LOC101928172	0.772577	0.794344	-0.116645	0.141685	0	0
101928174	LOC101928174	0.140223	0.0205038	1.19969	2.79047	0	0
101928176	LINC01411	0.30912	0.809844	0.13524	0.040735	0	0
101928178	LOC101928178	0.0155238	0.329011	-0.734816	0.413055	0	0
101928189	LOC101928189	0.197983	0.212909	0.715147	-0.740798	0	0
101928192	LOC101928192	0.286318	0.999097	0.296487	0.000364563	0	0
101928221	LOC101928221	0.4032	0.144939	-0.525374	-0.868491	0	0
101928234	LOC101928234	0.0522082	0.401608	2.37828	0.882997	0	0
101928236	LOC101928236	0.0182646	0.0900464	1.69667	1.29099	0	0
101928238	LOC101928238	0.684231	0.514253	0.452487	-0.605956	0	0
101928240	LOC101928240	0.178959	0.255329	0.902426	0.829188	0	0
101928243	DARS-AS1	0.319489	0.528947	-0.268811	-0.229813	0	0
101928263	LOC101928263	0.874028	0.341084	0.131028	-0.575881	0	0
101928268	LOC101928268	0.445298	0.872157	0.694501	-0.142707	0	0
101928274	LOC101928274	0.108193	0.0858778	1.31753	1.65687	0	0
101928281	LOC101928281	0.0321648	0.105763	0.796118	2.20644	0	0
101928291	LOC101928291	0.0727132	0.278729	-0.287643	-0.220757	0	0
101928319	LOC101928319	0.257972	0.057523	-0.173949	-0.36213	0	0
101928323	LOC101928323	0.292847	0.182474	0.275178	-0.380924	0	0
101928324	LOC101928324	0.12084	0.812316	1.34993	-0.162222	0	0
101928355	LOC101928355	0.455485	0.540418	-0.146298	-0.129447	0	0
101928356	LOC101928356	0.00588472	0.818704	0.37895	0.0399798	0	0
101928371	LOC101928371	0.703477	0.0140929	0.0710138	0.612251	0	0
101928373	LOC101928373	0.527637	0.988252	0.885768	-0.0120911	0	0
101928377	LOC101928377	0.339108	0.229004	0.790117	1.36107	0	0
101928378	LOC101928378	0.856991	0.495296	-0.0310132	-0.107556	0	0
101928382	LOC101928382	0.927144	0.0974287	0.109611	-1.44599	0	0
101928387	LOC101928387	0.76751	0.159734	0.394777	1.87234	0	0
101928389	LOC101928389	0.806069	0.621607	0.289234	-0.420481	0	0
101928403	LOC101928403	0.156132	0.856452	1.03293	0.158164	0	0
101928408	LOC101928408	0.903193	0.0190346	-0.148352	-1.91157	0	0
101928419	LOC101928419	0.815877	0.083984	0.169852	1.74539	0	0
101928424	LOC101928424	0.663409	0.670327	0.269715	-0.340353	0	0
101928433	LOC101928433	0.119325	0.00131355	0.325293	0.974681	0	0
101928445	LOC101928445	0.0148837	0.019987	-0.53242	-0.619205	0	0
101928450	LOC101928450	0.145381	0.35521	-0.390168	0.36913	0	0
101928451	LOC101928451	0.622965	0.595742	0.126362	-0.124098	0	0
101928458	LOC101928458	0.715965	0.184145	-0.691164	-1.42502	0	0
101928465	LOC101928465	8.80092e-05	0.185236	0.899638	0.298604	0	0
101928470	TMEM246-AS1	0.549045	0.261255	0.305946	-0.664801	0	0
101928472	LOC101928472	0.584067	0.365069	-0.153438	0.279336	0	0
101928483	MIR4674HG	0.324704	0.130186	0.328639	-0.416677	0	0
101928485	101928485	0.196938	0.0340173	-0.213874	-0.387949	0	0
101928487	LOC101928487	0.0793054	0.259525	1.24028	0.915318	0	0
101928498	LOC101928498	0.210478	0.0447985	0.252662	0.551369	0	0
101928504	LOC101928504	0.514101	0.759106	0.478158	0.226735	0	0
101928524	LOC101928524	0.0744509	0.00414748	-0.596503	-0.906854	0	0
101928525	LOC101928525	0.0648751	0.0275131	-0.184893	-0.242007	0	0
101928527	PIGBOS1	0.706526	0.0668552	-0.048804	-0.271936	0	0
101928530	LOC101928530	0.403282	0.444775	1.08939	0.837201	0	0
101928549	LOC101928549	0.410477	0.709288	0.731605	0.279982	0	0
101928555	LOC101928555	0.164307	0.147928	0.252966	0.332794	0	0
101928578	RAP2C-AS1	0.541397	0.348545	0.47792	-0.904753	0	0
101928580	LOC101928580	0.885582	0.949732	0.0468966	-0.0220201	0	0
101928588	LOC101928588	0.914371	0.0435581	-0.065212	-0.749225	0	0
101928589	LOC101928589	0.386933	0.355003	-0.0919334	0.115033	0	0
101928595	LOC101928595	0.0460215	0.267783	1.0725	0.626099	0	0
101928607	TRPM2-AS	0.204605	0.254273	0.68765	0.644962	0	0
101928615	LOC101928615	0.497187	0.799131	0.200936	0.101577	0	0
101928621	LOC101928621	0.610856	0.495542	0.439339	-0.518256	0	0
101928630	CTC-436P18.1	0.0694105	0.724614	0.606589	0.145908	0	0
101928631	LOC101928631	0.0573324	0.856226	1.52253	-0.138703	0	0
101928641	LOC101928641	0.897038	0.736166	0.0344973	0.0924039	0	0
101928645	LOC101928645	0.0465382	0.943272	1.1707	-0.0533547	0	0
101928646	ARNTL2-AS1	0.42905	0.351021	0.561833	0.806142	0	0
101928649	CTC-338M12.4	0.273328	0.0194591	-0.194711	-0.489337	0	0
101928657	LOC101928657	0.852297	0.798983	-0.0798135	0.145697	0	0
101928659	LOC101928659	0.179718	0.035938	1.4843	2.40933	0	0
101928660	LOC101928660	0.782226	0.396586	0.0659141	-0.217225	0	0
101928673	LOC101928673	0.658384	0.304402	-0.14872	-0.303312	0	0
101928674	LOC101928674	0.00590948	0.0328078	0.634225	0.513567	0	0
101928676	LOC101928676	0.751758	0.263539	0.266224	-0.789991	0	0
101928689	LINC01424	0.0459553	0.287852	1.66219	-0.601047	0	0
101928705	LOC101928705	0.263038	0.479299	-0.707355	-0.504143	0	0
101928707	LOC101928707	0.266961	0.779249	-0.228808	0.0823159	0	0
101928710	LOC101928710	0.237081	0.0150597	0.21511	0.518874	0	0
101928719	LOC101928719	0.146249	0.00392741	-0.203568	-0.431485	0	0
101928728	LOC101928728	0.23709	0.665724	0.424285	-0.177489	0	0
101928729	LOC101928729	0.47288	0.432357	1.12065	-1.40476	0	0
101928731	LOC101928731	0.958893	0.813278	0.086854	0.183025	0	0
101928736	LOC101928736	0.633512	0.897335	0.0856569	0.0246545	0	0
101928745	LOC101928745	0.0353114	0.291101	-0.877157	-0.504272	0	0
101928762	LOC101928762	0.546518	0.256337	0.334529	-0.4816	0	0
101928768	LOC101928768	0.0226964	0.0108064	2.07427	2.46146	0	0
101928780	LOC101928780	0.169228	0.0870319	-0.131462	-0.172373	0	0
101928784	LOC101928784	0.989208	0.341731	0.00910437	0.627441	0	0
101928801	LOC101928801	0.411886	0.262368	-0.154259	-0.281534	0	0
101928814	LOC101928814	0.317024	0.0118729	-0.371754	-0.961616	0	0
101928820	LOC101928820	0.363701	0.116333	0.371571	1.23366	0	0
101928837	LOC101928837	0.713841	0.236521	0.272842	0.784481	0	0
101928838	LOC101928838	0.724691	0.630769	0.165698	-0.250851	0	0
101928853	101928853	0.234097	0.0358302	-0.946471	-1.22251	0	0
101928855	LOC101928855	0.210526	0.498325	1.89518	-0.564763	0	0
101928862	101928862	0.00528553	0.0221187	0.352492	0.322564	0	0
101928865	LOC101928865	0.998256	0.0167779	-0.00344856	-1.54067	0	0
101928884	LOC101928884	0.00336952	0.0107035	0.60819	0.752692	0	0
101928890	LOC101928890	0.801122	0.876068	-0.203052	-0.200285	0	0
101928891	LOC101928891	0.245866	0.963009	-0.225782	-0.0139342	0	0
101928895	LOC101928895	0.0327743	0.0643335	2.26957	1.89555	0	0
101928897	101928897	0.989744	0.841556	-0.0241853	0.230467	0	0
101928909	LOC101928909	0.19866	0.125691	1.37375	2.0328	0	0
101928913	LINC01515	0.780916	0.0912757	-0.154069	0.881554	0	0
101928927	LOC101928927	0.732482	0.992981	-0.113346	-0.00483534	0	0
101928943	LOC101928943	0.471765	0.701663	0.702555	-0.329812	0	0
101928946	LOC101928946	0.850375	0.0692321	0.256513	-0.885245	0	0
101928947	LOC101928947	0.85187	0.116758	-0.150859	1.54588	0	0
101928954	LOC101928954	0.51819	0.807492	0.364245	0.151247	0	0
101928963	LOC101928963	0.178076	0.308249	1.49324	1.1699	0	0
101929003	LOC101929003	0.0388944	0.206124	2.16398	-1.06816	0	0
101929005	LOC101929005	0.294665	0.936933	-1.50998	0.103153	0	0
101929012	101929012	0.51062	0.214568	-0.0759259	-0.150418	0	0
101929017	LOC101929017	0.275042	0.812386	0.53473	-0.135513	0	0
101929040	LOC101929040	0.865771	0.519582	-0.347453	-0.823738	0	0
101929046	LOC101929046	0.022271	0.00730804	-0.317973	-0.465775	0	0
101929047	LOC101929047	0.775609	0.373065	0.381006	1.00762	0	0
101929051	LOC101929051	0.35956	0.843419	1.35678	-0.235026	0	0
101929054	LOC101929054	0.431764	0.824882	0.963052	-0.260078	0	0
101929057	LOC101929057	0.866467	0.0137911	-0.0320466	-0.439744	0	0
101929066	LOC101929066	0.751007	0.876642	0.244916	-0.142622	0	0
101929072	LOC101929072	0.68597	0.959581	-0.113536	-0.019011	0	0
101929074	LOC101929074	0.953446	0.862293	0.0520182	-0.176419	0	0
101929078	LOC101929078	0.0729928	0.799131	-0.291885	-0.0621332	0	0
101929089	LOC101929089	0.0572821	0.516218	0.682136	0.269021	0	0
101929099	LOC101929099	0.77461	0.138124	0.234235	1.1669	0	0
101929112	LOC101929112	0.679693	0.244067	-0.1649	0.510533	0	0
101929115	LOC101929115	0.967246	0.908861	0.0379509	-0.102547	0	0
101929132	LOC101929132	0.86315	0.0222921	0.122319	2.34382	0	0
101929145	PPP3CB-AS1	0.310395	0.851985	-0.351921	0.0934591	0	0
101929147	LOC101929147	0.0439066	0.0402929	0.289375	0.342701	0	0
101929162	LOC101929162	0.99281	0.25206	-0.00340192	0.504341	0	0
101929177	LOC101929177	0.573732	0.0269721	-0.232641	1.28851	0	0
101929185	LOC101929185	0.564391	0.293886	-0.240372	0.550363	0	0
101929188	LOC101929188	0.633933	0.96855	-0.176019	0.0164886	0	0
101929200	LOC101929200	0.0237972	0.860144	1.21107	0.0996133	0	0
101929202	MKX-AS1	0.567433	0.62626	0.968957	0.748888	0	0
101929204	LOC101929204	0.197693	0.532187	0.949782	-0.377045	0	0
101929211	LOC101929211	0.541397	0.720417	-0.0863339	-0.0671088	0	0
101929212	SMIM2-AS1	0.0451077	0.00434441	-0.426283	-0.792325	0	0
101929220	LOC101929220	0.263065	0.158018	-0.187732	0.351526	0	0
101929225	MCM8-AS1	0.694377	0.222554	-0.247865	0.783763	0	0
101929231	LOC101929231	0.56332	0.937664	-0.188848	0.0368314	0	0
101929240	LOC101929240	0.337892	0.298298	-0.282512	0.364585	0	0
101929243	LOC101929243	0.560278	0.909899	-0.425331	0.109597	0	0
101929264	LOC101929264	0.581926	0.154549	0.0650773	0.188663	0	0
101929270	LOC101929270	0.94639	0.787605	0.0465268	0.220981	0	0
101929272	LOC101929272	0.698731	0.809615	-0.479868	0.332793	0	0
101929280	LOC101929280	0.886179	0.0244006	0.15766	2.31587	0	0
101929285	LOC101929285	0.599681	0.521982	0.510738	-0.552066	0	0
101929289	LOC101929289	0.508467	0.255807	0.242236	0.490517	0	0
101929290	LOC101929290	0.789835	0.29571	0.0619957	0.258061	0	0
101929291	LOC101929291	0.0851586	0.00407767	0.20849	0.458352	0	0
101929298	LOC101929298	0.838833	0.539198	-0.185603	0.716791	0	0
101929304	LOC101929304	0.0597401	0.419216	-0.297678	-0.182279	0	0
101929314	LOC101929314	0.00859328	0.314366	-0.413449	-0.204904	0	0
101929330	LOC101929330	0.71432	0.923429	0.154379	0.0518292	0	0
101929333	LOC101929333	0.395974	0.459265	-0.351797	0.429496	0	0
101929340	LOC101929340	0.266464	0.313593	0.911143	-0.719826	0	0
101929346	LOC101929346	0.544564	0.889491	0.296901	-0.0881908	0	0
101929357	HP09053	0.971849	0.00253924	-0.00645189	-0.521803	0	0
101929410	LOC101929410	0.335239	0.469726	0.681844	-0.420213	0	0
101929426	LOC101929426	0.0928793	0.139865	0.630228	-0.640932	0	0
101929441	LOC101929441	0.884461	0.660652	0.118669	0.474203	0	0
101929444	LOC101929444	0.0123572	0.121905	2.26176	-1.04518	0	0
101929463	LOC101929463	0.649321	0.750637	0.459304	-0.267228	0	0
101929468	LOC101929468	0.785081	0.535208	-0.198679	-0.410311	0	0
101929469	LOC101929469	0.102521	0.230755	1.74487	-0.849728	0	0
101929470	LOC101929470	0.0176627	0.149203	2.20333	1.54418	0	0
101929475	LOC101929475	0.330365	0.35334	0.732578	1.00535	0	0
101929494	LOC101929494	0.0496768	0.452127	0.261543	0.11221	0	0
101929500	LOC101929500	0.657592	0.0018211	0.143458	-0.745443	0	0
101929513	LOC101929513	0.201317	0.0124068	-0.625787	-1.16975	0	0
101929516	LOC101929516	0.000665118	0.00270991	-0.300061	-0.303376	0	0
101929521	LOC101929521	0.576502	0.251383	-0.688214	1.28047	0	0
101929533	LOC101929533	0.493886	0.709459	0.551213	0.241951	0	0
101929548	FOCAD-AS1	0.696635	0.432713	0.390463	0.87476	0	0
101929571	LOC101929571	0.196852	0.480547	-0.343642	0.302521	0	0
101929574	LOC101929574	0.448448	0.310939	0.820316	1.01167	0	0
101929580	LOC101929580	0.651111	0.305639	0.262318	-0.449739	0	0
101929585	101929585	0.648441	0.0177449	-0.427936	3.08389	0	0
101929595	LOC101929595	0.534254	0.2879	-0.220925	0.484706	0	0
101929619	LOC101929619	0.32385	0.373107	1.33881	1.07018	0	0
101929639	B4GALT1-AS1	0.368747	0.00320744	0.104186	0.442487	0	0
101929647	LOC101929647	0.403161	0.0955663	0.845196	1.73971	0	0
101929657	LOC101929657	0.63515	0.0531608	-0.386398	-1.39979	0	0
101929661	LOC101929661	0.631867	0.0906461	0.568175	-1.11062	0	0
101929664	HORMAD2-AS1	0.588505	0.306967	0.252744	0.619501	0	0
101929665	UBE2R2-AS1	0.601239	0.266259	0.465596	-0.679598	0	0
101929668	101929668	0.0284658	0.297175	0.687247	0.37773	0	0
101929679	LOC101929679	0.311274	0.078533	1.23136	-1.19671	0	0
101929687	LOC101929687	0.00761168	0.0014577	-0.487569	-0.647446	0	0
101929690	LOC101929690	0.0590291	0.547425	0.825099	0.315569	0	0
101929693	RARA-AS1	0.371734	0.0192715	-0.174025	-0.584453	0	0
101929698	LOC101929698	0.21279	0.114378	1.20512	1.73114	0	0
101929704	LOC101929704	0.571206	0.97657	0.306428	-0.0202837	0	0
101929705	LOC101929705	0.00814229	0.00535588	0.548072	0.71176	0	0
101929709	LOC101929709	0.57347	0.0290537	0.422706	2.24169	0	0
101929714	LOC101929714	0.423294	0.134364	0.200175	-0.395153	0	0
101929715	LOC101929715	0.247253	0.695366	0.407735	0.155293	0	0
101929718	LOC101929718	0.566593	0.633083	0.0775476	0.0785647	0	0
101929719	LOC101929719	0.450277	0.994059	0.791357	-0.00829276	0	0
101929723	LOC101929723	0.166772	0.218518	-1.19835	-1.8514	0	0
101929728	LOC101929728	0.79814	0.256118	0.255568	1.31604	0	0
101929740	LOC101929740	0.860638	0.941118	-0.0641595	0.0376023	0	0
101929747	LOC101929747	0.891277	0.0761109	0.0753735	1.15608	0	0
101929751	LOC101929751	0.000930355	2.84452e-05	-0.422499	-0.646514	0	0
101929758	101929758	0.197699	0.852842	0.4115	0.080522	0	0
101929760	PIK3IP1-AS1	0.418675	0.620679	0.305976	-0.218899	0	0
101929761	LOC101929761	0.0268775	0.444426	1.29455	0.432524	0	0
101929767	LOC101929767	0.375527	0.450578	0.257561	-0.205948	0	0
101929768	OSMR-AS1	0.536686	0.349112	0.874633	1.01707	0	0
101929786	LOC101929786	0.367402	0.443422	0.427795	0.405294	0	0
101929789	LOC101929789	0.157067	0.0147069	1.12205	-1.28554	0	0
101929807	LOC101929807	0.814007	0.254489	0.183847	0.957348	0	0
101929829	LOC101929829	0.0229377	0.869444	-1.02464	-0.0902129	0	0
101929832	LOC101929832	0.450624	0.134208	-0.314203	0.770584	0	0
101929841	LOC101929841	0.56205	0.0559619	0.608411	-1.89892	0	0
101929865	LOC101929865	0.767294	0.35947	-0.0428181	-0.135636	0	0
101929880	LOC101929880	0.938623	0.0514912	-0.0141172	0.320356	0	0
101929882	LOC101929882	0.415569	0.0479267	0.485157	2.05458	0	0
101929883	LOC101929883	0.799616	0.0192055	0.300302	-1.09678	0	0
101929889	LOC101929889	0.368802	0.201463	0.791642	1.4783	0	0
101929893	LOC101929893	0.504852	0.231724	0.371225	-0.632519	0	0
101929901	LOC101929901	0.310157	0.0234253	1.07323	-1.74301	0	0
101929908	LOC101929908	0.904638	0.830294	-0.0679189	-0.135775	0	0
101929910	LOC101929910	0.906386	0.389343	0.0794974	-0.451081	0	0
101929918	LOC101929918	0.0594588	0.265348	1.73082	0.958843	0	0
101929937	LOC101929937	0.431764	0.543539	0.203468	0.18399	0	0
101929947	LOC101929947	0.212608	0.650254	1.26049	-0.431036	0	0
101929949	LOC101929949	0.72437	0.0469796	0.127088	0.876977	0	0
101929959	LOC101929959	0.258384	0.676504	1.38351	0.661717	0	0
101929977	LOC101929977	0.506792	0.469809	0.225907	0.262564	0	0
101929986	LOC101929986	0.161662	0.126477	0.407898	0.516853	0	0
101929988	LOC101929988	0.962364	0.204288	-0.0207631	-0.457483	0	0
101929992	LOC101929992	0.244173	0.0505728	0.394989	0.767618	0	0
10193	RNF41	0.0360274	0.314325	-0.161884	-0.0897354	0	0
101930007	LOC101930007	0.597575	0.093526	-0.188276	-0.497133	0	0
101930013	LOC101930013	0.328515	0.610843	-0.490154	-0.263365	0	0
101930019	LOC101930019	0.253787	0.417315	-0.307978	0.280095	0	0
101930033	101930033	0.712903	0.166753	-0.105457	0.533909	0	0
101930035	LOC101930035	0.451658	0.396159	0.880973	0.965838	0	0
101930059	LOC101930059	0.016587	0.0547584	-0.266272	-0.238532	0	0
101930071	LOC101930071	0.908314	0.456222	-0.0596012	0.34116	0	0
101930079	LOC101930079	0.782028	0.104683	-0.120359	-1.02898	0	0
101930085	LOC101930085	0.0573313	0.214042	0.237687	0.200256	0	0
101930089	LOC101930089	0.912306	0.779364	0.150099	-0.377341	0	0
101930097	LOC101930097	0.163762	0.332917	0.597151	-0.32212	0	0
101930107	LOC101930107	0.254213	0.343457	0.803748	0.671902	0	0
101930112	LOC101930112	0.998517	0.668921	-0.00136038	-0.359708	0	0
101930117	LOC101930117	0.136971	0.103038	0.386039	-0.384445	0	0
101930123	LOC101930123	0.0421463	0.973508	0.246985	0.00513396	0	0
101930226	LOC101930226	0.878359	0.355003	-0.205806	-0.774068	0	0
101930241	LOC101930241	0.178076	0.0256877	-0.263361	-0.451746	0	0
101930243	LOC101930243	0.767294	0.35947	-0.0428181	-0.135636	0	0
101930262	LOC101930262	0.597575	0.093526	-0.188276	-0.497133	0	0
101930265	LOC101930265	0.536408	0.533764	0.525213	0.706352	0	0
101930269	LOC101930269	0.011326	0.642664	0.309663	0.063648	0	0
101930279	LOC101930279	0.0102804	0.297979	0.420724	0.195191	0	0
101930301	LOC101930301	0.945993	0.459593	-0.0446559	-0.407688	0	0
101930303	LOC101930303	0.0867127	0.658193	0.801259	-0.224198	0	0
101930306	LOC101930306	0.995875	0.0188645	-0.0041822	-1.22427	0	0
101930307	LOC101930307	0.361301	0.0760145	0.199823	-0.371955	0	0
101930316	LOC101930316	0.541961	0.455431	-0.0872598	0.134955	0	0
101930355	LOC101930355	0.00074294	0.00114793	-0.505629	-0.533766	0	0
101930357	LOC101930357	0.696213	0.147704	0.50008	-0.972884	0	0
101930370	LOC101930370	0.185115	0.502606	0.405282	-0.22788	0	0
101930375	LOC101930375	0.80223	0.322679	-0.221966	0.875077	0	0
101930392	LOC101930392	0.755642	0.415862	-0.0859882	-0.232266	0	0
101930400	LOC101930400	0.713667	0.761938	0.114135	-0.127725	0	0
101930415	LOC101930415	0.150116	0.138104	1.08798	-1.03303	0	0
101930427	LOC101930427	0.501763	0.304211	1.01185	-0.574404	0	0
101930434	LOC101930434	0.905031	0.2018	0.102484	-0.966216	0	0
101930458	LOC101930458	0.767874	0.359895	0.125754	-0.426276	0	0
101930472	LOC101930472	0.678925	0.623892	-0.0277598	-0.0356084	0	0
101930475	LOC101930475	0.0233655	0.230687	2.63617	1.43202	0	0
101930489	LOC101930489	0.000455006	0.0362989	0.70222	0.423646	0	0
101930492	LOC101930492	0.211694	0.0267231	1.12621	2.69666	0	0
101930493	LOC101930493	0.659228	0.323591	0.244097	0.789473	0	0
101930496	LOC101930496	0.725438	0.641601	-0.194788	-0.307753	0	0
101930502	LOC101930502	0.104213	0.0868926	1.85848	2.20648	0	0
101930508	LOC101930508	0.951964	0.65243	-0.0598334	0.628618	0	0
101930534	LOC101930534	0.0949339	0.260853	0.753798	-0.45765	0	0
101930535	LOC101930535	0.326756	0.997575	-0.324599	0.00113323	0	0
101930563	LOC101930563	0.129311	0.0803404	0.558642	-0.541347	0	0
101930576	LOC101930576	0.999068	0.388886	-0.000388106	0.295228	0	0
101930583	LOC101930583	0.844733	0.0294896	0.0815742	-0.686773	0	0
101930586	LOC101930586	0.60611	0.495186	0.0964707	0.157741	0	0
101930587	LOC101930587	0.0495437	0.0277372	2.43819	2.41588	0	0
101930592	LOC101930592	0.000198896	0.119861	0.721229	0.307879	0	0
101930599	LOC101930599	0.857526	0.248038	-0.0771045	0.47971	0	0
101930617	LOC101930617	0.912306	0.779364	0.150099	-0.377341	0	0
101930620	LOC101930620	0.194571	0.618708	-1.06349	-0.473293	0	0
101930634	LOC101930634	0.458799	0.354984	0.152486	-0.207198	0	0
101930638	LOC101930638	0.253787	0.417315	-0.307978	0.280095	0	0
101930655	LOC101930655	0.407622	0.617342	0.59267	-0.285372	0	0
101930660	LOC101930660	0.0968122	0.655201	2.51149	0.601515	0	0
101930669	LOC101930669	0.0056471	0.423456	-0.91624	0.415575	0	0
101930749	LINC00397	0.398444	0.659806	0.785364	-0.339634	0	0
10194	TSHZ1	0.164644	0.637361	-0.194745	0.0924511	0	0
10195	ALG3	0.110487	0.352239	-0.117887	-0.0755032	0	0
101954266	RNVU1-14	0.772107	0.959007	-0.31781	-0.0462028	0	0
101954267	RNVU1-15	0.594806	0.47664	0.419174	0.549913	0	0
10196	PRMT3	0.000195648	0.157215	-0.357216	-0.144125	0	0
10197	PSME3	1.73907e-08	0.000147141	-0.588528	-0.348122	0	0
10198	MPHOSPH9	0.555939	0.96197	0.0572091	0.00561149	0	0
10199	MPHOSPH10	0.00299971	0.75365	-0.379428	0.0517993	0	0
102	ADAM10	0.000548993	7.27351e-07	0.399194	0.797441	0	0
1020	CDK5	0.29131	0.0602687	-0.101485	-0.1887	0	0
10200	MPHOSPH6	0.0024832	0.0440768	-0.301767	-0.229463	0	0
10201	NME6	0.526673	0.0992684	0.07317	-0.194711	0	0
10204	NUTF2	0.0185491	0.032414	0.161336	0.157251	0	0
10206	TRIM13	0.000719825	0.000467814	-0.451681	-0.570872	0	0
10207	INADL	0.0214949	0.64386	0.371172	0.0916092	0	0
10208	USPL1	0.88821	0.0700902	0.0225467	0.326147	0	0
10209	EIF1	6.30899e-11	1.99202e-06	-0.6916	-0.4081	0	0
1021	CDK6	4.96226e-06	0.0500113	-0.510146	-0.204031	0	0
10210	TOPORS	0.0457068	0.534092	-0.318169	0.13235	0	0
10211	FLOT1	0.152862	0.255282	0.10768	0.0895712	0	0
10212	DDX39A	0.226518	0.00291444	-0.0967466	-0.254517	0	0
10213	PSMD14	2.37981e-11	1.07894e-09	-0.834946	-0.759561	0	0
102157401	PCBP2-OT1	0.621344	0.0130386	0.0507927	0.272548	0	0
102157402	AK6	0.000615398	0.00373629	-0.351281	-0.344125	0	0
10216	PRG4	0.00108013	0.060561	-0.456644	-0.290345	0	0
10217	CTDSPL	0.918506	0.456279	-0.0118635	0.0900332	0	0
10218	ANGPTL7	0.269013	0.120197	1.38232	-0.974435	0	0
10219	KLRG1	0.744716	0.271988	0.259386	1.18279	0	0
102191832	DEAR	0.555939	0.870052	-0.387495	-0.129442	0	0
1022	CDK7	4.27994e-06	0.12203	-0.717796	-0.249059	0	0
10220	GDF11	0.00254759	2.91714e-05	0.211764	0.352497	0	0
102238594	SPACA6P-AS	0.0364645	0.455431	1.91222	-0.451654	0	0
10224	ZNF443	0.361973	0.694073	0.475366	-0.206658	0	0
10226	PLIN3	0.144721	0.0400525	0.113681	0.169451	0	0
10227	MFSD10	0.320904	0.552171	0.116312	-0.075318	0	0
10228	STX6	0.000110668	0.00902294	-0.305755	-0.221185	0	0
102288414	LOC102288414	0.775191	0.0415918	-0.0319537	-0.209753	0	0
10229	COQ7	0.738861	0.0346488	0.049826	0.349447	0	0
10230	NBR2	0.514923	0.668507	0.28122	0.211429	0	0
10232	MSLN	0.886704	0.769023	-0.0193025	-0.038531	0	0
10233	LRRC23	0.143993	0.0201749	-0.247541	-0.465159	0	0
10234	LRRC17	0.0210274	0.0568542	0.75927	0.792769	0	0
10236	HNRNPR	0.468874	0.146006	-0.0685968	0.147598	0	0
10237	SLC35B1	4.60834e-06	2.58053e-05	-0.347562	-0.335864	0	0
10238	DCAF7	0.052532	0.869972	-0.134119	-0.0146142	0	0
10239	AP3S2	0.634333	0.920563	0.0385681	-0.00946291	0	0
1024	CDK8	0.000481349	0.00296091	-0.38077	-0.359071	0	0
10240	MRPS31	0.000369806	0.0017308	-0.509612	-0.515123	0	0
10241	CALCOCO2	0.368088	0.151857	-0.0791954	0.138176	0	0
10243	GPHN	0.868154	0.836669	0.0201343	-0.0296869	0	0
10244	RABEPK	0.00110799	1.09426e-06	-0.25839	-0.483363	0	0
10245	TIMM17B	0.478193	0.18078	-0.0876297	-0.166124	0	0
102465134	MIR6126	0.0179708	0.689364	-0.65949	-0.15346	0	0
102465248	MIR6501	3.0406e-05	0.00179043	0.843748	0.747661	0	0
102465252	MIR6506	0.27716	0.0248062	0.618668	2.08915	0	0
102465256	MIR6513	0.0698811	0.371885	-0.632886	-0.382614	0	0
102465435	MIR6727	0.975964	0.972658	-0.0247441	-0.0364753	0	0
102465436	MIR6728	0.428685	0.000273057	-0.156478	-0.885488	0	0
102465439	MIR6733	0.169872	0.367714	-0.54901	-0.459319	0	0
102465441	MIR6737	0.998658	0.0163865	0.00160064	2.68109	0	0
102465445	MIR6743	0.239911	0.912188	1.0411	-0.119324	0	0
102465446	MIR6746	0.466962	0.562885	0.473302	-0.382458	0	0
102465447	MIR6747	0.996203	0.144939	0.00286916	0.891569	0	0
102465448	MIR6748	0.137179	0.927579	-0.836518	-0.0770634	0	0
102465449	MIR6751	0.792391	0.915472	0.266889	-0.138474	0	0
102465450	MIR6752	0.825189	0.874311	0.158066	-0.12866	0	0
102465451	MIR6753	0.0786091	0.30619	1.57521	0.848836	0	0
102465454	MIR6758	0.883609	0.58972	0.0835067	0.39654	0	0
102465456	MIR6761	0.887881	0.539452	-0.155213	-0.65137	0	0
102465458	MIR6765	0.384041	0.37928	0.685878	0.993984	0	0
102465463	MIR6772	0.63589	0.764149	0.200264	0.150963	0	0
102465464	MIR6775	0.174855	0.231425	-0.252502	0.345871	0	0
102465467	MIR6779	0.320508	0.474603	1.08803	-0.80377	0	0
102465470	MIR6784	0.816434	0.297886	0.289362	1.18188	0	0
102465471	MIR6786	0.934542	0.117766	0.0865416	-1.55664	0	0
102465472	MIR6787	0.565507	0.887227	-0.483637	0.148764	0	0
102465477	MIR6796	0.89376	0.802111	0.0640893	-0.147609	0	0
102465478	MIR6797	0.757276	0.138117	-0.0699261	-0.327891	0	0
102465480	MIR6800	0.5388	0.0703002	-0.364143	1.28012	0	0
102465481	MIR6802	0.476889	0.383392	-0.594674	1.02937	0	0
102465483	MIR6805	0.577125	0.362339	0.293401	0.625496	0	0
102465491	MIR6819	0.906868	0.196165	-0.12791	1.83529	0	0
102465493	MIR6821	0.441376	0.31595	-0.370919	0.670055	0	0
102465495	MIR6824	0.365878	0.96101	0.859747	0.0589952	0	0
102465496	MIR6826	0.959741	0.0435581	0.0315658	1.63032	0	0
102465500	MIR6833	0.70804	0.108628	0.365116	1.87383	0	0
102465501	MIR6834	0.366764	0.0289719	0.342849	1.21111	0	0
102465504	MIR6838	0.0165281	0.0229949	2.73668	2.20929	0	0
102465510	MIR6847	0.419682	0.302226	-0.599481	0.822153	0	0
102465511	MIR6848	0.276981	0.798332	0.406722	0.123867	0	0
102465513	MIR6852	0.963646	0.936854	0.00835275	-0.0173735	0	0
102465514	MIR6854	0.915704	0.616194	0.108219	0.591393	0	0
102465515	MIR6856	0.567655	0.0472358	0.371953	1.9841	0	0
102465516	MIR6857	0.575857	0.470343	0.425674	0.726015	0	0
102465519	MIR6861	0.205626	0.140983	1.59694	-1.58234	0	0
102465524	MIR6869	0.742106	0.304786	0.154551	0.589851	0	0
102465525	MIR6870	0.22632	0.879515	1.15098	0.292575	0	0
102465526	MIR6872	0.380612	0.277991	0.912235	1.4581	0	0
102465533	MIR6885	0.703479	0.0449546	-0.274642	1.97357	0	0
102465534	MIR6886	0.669769	0.058048	0.379264	2.394	0	0
102465538	MIR6892	0.217111	0.788162	-0.453878	-0.145384	0	0
102465666	MIR7109	0.48566	0.703259	0.41973	-0.266328	0	0
102465668	MIR7111	0.636654	0.516922	-0.245605	0.470446	0	0
102465669	MIR7113	0.903406	0.381152	0.0931504	0.946412	0	0
102465694	MIR7161	0.038902	0.113067	1.24779	-0.950445	0	0
102465976	MIR6807	0.450186	0.903809	-0.121333	-0.0271527	0	0
102465978	MIR6850	0.00217707	0.0195496	-0.511367	-0.418071	0	0
102466190	MIR6721	0.114653	0.0760145	0.420981	0.572045	0	0
102466199	MIR6825	0.824314	0.0191885	-0.192445	2.87322	0	0
102466203	MIR6874	0.166181	0.12928	1.25595	1.69654	0	0
102466204	MIR6880	0.499832	0.226748	0.630023	1.52015	0	0
102466270	MIR6741	0.463137	0.798693	0.49982	-0.194942	0	0
102466659	MIR6515	0.00175972	0.00908271	0.591744	0.572192	0	0
102466719	MIR6716	0.587705	0.285926	-0.219053	0.474164	0	0
102466720	MIR6720	0.585351	0.643433	-0.217347	-0.271668	0	0
102466724	MIR6739	0.259399	0.331937	-0.751308	-0.808143	0	0
102466729	MIR6759	0.0489273	0.0983409	-1.08707	-0.931919	0	0
102466736	MIR6789	0.968954	0.629144	-0.0169051	0.204477	0	0
102466738	MIR6798	0.340305	0.225319	0.472377	0.694363	0	0
102466744	MIR6827	0.497894	0.614723	-0.493494	-0.492534	0	0
102466745	MIR6832	0.641687	0.772184	0.457137	0.40957	0	0
102466747	MIR6840	0.517102	0.400795	-0.627084	-0.741047	0	0
102466749	MIR6849	0.446717	0.753331	0.742048	0.353867	0	0
102466755	MIR6875	0.758345	0.446969	0.175687	-0.384861	0	0
102466759	MIR6894	0.268541	0.022509	-0.807598	3.0838	0	0
102466854	MIR7705	0.0411601	0.21508	-0.832495	-0.666894	0	0
102466877	MIR8072	0.192809	0.554946	-0.965008	0.517018	0	0
102466911	MIR6785	0.481427	0.696988	-0.62716	0.590979	0	0
102466983	MIR6766	0.0788598	0.366138	1.59059	-0.899265	0	0
102467073	LOC102467073	0.0791336	0.965743	-0.728681	0.0343893	0	0
10247	HRSP12	0.00177027	0.0139777	-0.469666	-0.439415	0	0
10248	POP7	0.884584	0.0340429	-0.0162003	-0.211105	0	0
1025	CDK9	0.000587721	0.0494673	0.265165	0.150119	0	0
10250	SRRM1	0.0127747	0.471753	0.203236	-0.0641612	0	0
10252	SPRY1	0.702389	0.118194	-0.264987	1.40093	0	0
10253	SPRY2	0.926749	0.0104804	0.0238591	1.18904	0	0
10254	STAM2	1.32997e-06	0.06956	-0.569015	-0.226234	0	0
102546298	LOC102546298	0.26309	0.970623	-0.554227	-0.0282327	0	0
10256	CNKSR1	0.0575004	0.35818	0.591191	-0.275981	0	0
10257	ABCC4	1.31584e-08	1.03008e-06	-0.696665	-0.600242	0	0
10260	DENND4A	0.993143	0.116751	0.00135185	0.243442	0	0
102606465	LOC102606465	0.663197	0.931704	0.117427	-0.0291633	0	0
10262	SF3B4	6.48796e-05	0.00141996	-0.29869	-0.246227	0	0
10263	CDK2AP2	0.302931	0.88085	-0.105734	0.0183958	0	0
10265	IRX5	0.310871	0.879504	-0.237909	0.0701617	0	0
102659353	THRIL	0.672916	0.573449	0.053436	0.0839245	0	0
10266	RAMP2	0.408341	0.709286	-0.382521	-0.219861	0	0
10267	RAMP1	0.210335	0.800022	-0.483246	0.125071	0	0
10269	ZMPSTE24	0.000553937	0.544243	-0.402951	-0.0813851	0	0
1027	CDKN1B	0.92251	0.0234026	-0.0141796	0.345145	0	0
10270	AKAP8	0.195884	0.276745	-0.0924268	-0.0838346	0	0
10272	FSTL3	0.0821116	0.118547	-0.160183	-0.148826	0	0
102723309	LOC102723309	0.980904	0.0656987	0.00622667	-0.439733	0	0
102723311	LOC102723311	0.432702	0.19598	1.09272	1.44708	0	0
102723317	LOC102723317	0.893324	0.723349	0.177041	-0.352898	0	0
102723327	LOC102723327	0.398729	0.594064	0.525688	-0.378221	0	0
102723328	LOC102723328	0.587526	0.558758	0.377514	0.48476	0	0
102723331	LOC102723331	0.944767	0.825213	0.129205	0.218026	0	0
102723342	LOC102723342	0.487532	0.735848	0.0932394	-0.0524086	0	0
102723356	ZFPM2-AS1	0.0487801	0.404289	-0.403857	0.221365	0	0
102723359	LOC102723359	0.53922	0.0263793	-0.333775	2.08114	0	0
102723361	LOC102723361	0.0786235	0.622382	1.74681	0.599031	0	0
102723365	LOC102723365	0.685936	0.677024	-0.335804	0.322807	0	0
102723375	LOC102723375	0.998725	0.18675	-0.00179985	2.052	0	0
102723385	LOC102723385	0.675655	0.753727	0.438069	0.400956	0	0
102723405	LOC102723405	0.492866	0.208249	-0.298497	-0.591611	0	0
102723410	LOC102723410	0.833351	0.353108	-0.0653918	-0.341755	0	0
102723421	LOC102723421	0.941094	0.390932	-0.0785124	1.01292	0	0
102723422	LOC102723422	7.74814e-05	0.617658	-0.48402	0.0780752	0	0
102723428	LOC102723428	0.508411	0.151284	0.426191	-0.739245	0	0
102723439	LOC102723439	0.696665	0.0533114	0.45794	-1.77143	0	0
102723465	LOC102723465	0.129337	0.580999	0.748672	0.31302	0	0
102723469	102723469	0.342065	0.0761458	1.35539	-1.54059	0	0
102723476	LOC102723476	0.155215	0.377435	-0.705816	-0.439	0	0
102723489	LOC102723489	0.0403789	0.111079	0.292086	0.283321	0	0
102723508	KANTR	0.505486	0.0524076	-0.220077	-0.584154	0	0
102723521	LOC102723521	0.199271	0.0213802	0.162169	0.353963	0	0
102723535	LOC102723535	0.0415345	0.455312	2.127	0.553899	0	0
102723537	LOC102723537	0.602217	0.0662957	-0.835858	-2.57226	0	0
102723539	LOC102723539	0.507976	0.395353	0.212881	-0.285453	0	0
102723545	LOC102723545	0.784514	0.0185569	0.11908	-0.782561	0	0
102723546	LOC102723546	0.212464	0.91446	-0.601136	0.0808226	0	0
102723554	LOC102723554	0.0376481	0.0370805	0.322973	0.37016	0	0
102723563	LOC102723563	0.317226	0.0738956	0.206085	-0.389535	0	0
102723564	LOC102723564	0.112235	0.864706	0.839939	0.100634	0	0
102723566	LOC102723566	0.00408071	0.263475	0.401067	0.15783	0	0
102723572	102723572	0.0782802	0.415899	0.849794	0.377844	0	0
102723582	LOC102723582	0.156043	0.496181	1.2606	0.653451	0	0
102723587	LOC102723587	0.394804	0.031162	-1.15205	-1.98654	0	0
102723588	LOC102723588	0.941398	0.048795	0.0312808	-0.863248	0	0
102723591	LOC102723591	0.119817	0.138104	0.677434	0.795762	0	0
102723597	LOC102723597	0.506826	0.283968	0.734581	1.04614	0	0
102723602	LOC102723602	0.00973298	0.0310517	0.441986	0.434084	0	0
102723610	LOC102723610	0.667912	0.360156	-0.284193	-0.624509	0	0
102723616	102723616	0.18862	0.954323	-0.436941	-0.0325675	0	0
102723619	LOC102723619	0.465634	0.426339	0.427351	-0.397496	0	0
102723622	LOC102723622	0.759284	0.922577	0.209191	0.0605894	0	0
102723649	LOC102723649	0.0134524	0.014105	2.67944	2.77195	0	0
102723651	LOC102723651	0.788858	0.0376897	0.116642	1.14871	0	0
102723663	LOC102723663	0.814564	0.733487	0.134916	-0.205282	0	0
102723665	LOC102723665	0.133334	0.117522	1.27088	1.55894	0	0
102723666	102723666	0.1298	0.752459	1.9846	0.450339	0	0
102723671	LOC102723671	0.0395333	0.156402	0.916368	0.727821	0	0
102723672	LOC102723672	0.799234	0.621376	-0.103113	-0.253113	0	0
102723679	LOC102723679	0.154387	0.460013	1.33318	-0.458026	0	0
102723682	LOC102723682	0.166531	0.346888	1.14194	1.05927	0	0
102723683	LOC102723683	0.158092	0.154997	1.44041	1.81004	0	0
102723687	102723687	0.0496768	0.700152	-1.35104	0.446945	0	0
102723701	LOC102723701	0.652352	0.472858	-0.330671	0.568038	0	0
102723704	LOC102723704	0.841337	0.645601	0.0381777	-0.111431	0	0
102723721	LOC102723721	0.00449644	0.0071225	-0.34651	-0.396732	0	0
102723722	LOC102723722	0.654617	0.312253	-0.391554	0.829331	0	0
102723724	LOC102723724	0.459465	0.206325	0.204728	0.451731	0	0
102723729	LOC102723729	0.546487	0.323442	0.155142	0.2818	0	0
102723733	LOC102723733	0.265531	0.223224	-0.839651	1.25178	0	0
102723735	LOC102723735	0.0251846	0.230692	-0.754883	-0.563862	0	0
102723739	LOC102723739	0.235891	0.474684	0.857875	0.575494	0	0
102723743	LOC102723743	0.608109	0.976756	0.448791	-0.0292014	0	0
102723755	LOC102723755	0.728602	0.0848094	0.0936609	-0.535375	0	0
102723773	LOC102723773	0.00454749	0.0334408	0.54666	-0.433625	0	0
102723775	LINC01315	0.458124	0.111079	0.431824	1.08006	0	0
102723786	LOC102723786	0.384719	0.50367	0.834055	0.839084	0	0
102723798	LOC102723798	0.261442	0.0183043	1.0274	-1.65041	0	0
102723806	LOC102723806	0.958893	0.613457	-0.0193441	-0.176054	0	0
102723811	LOC102723811	0.897064	0.947445	0.141015	-0.0565841	0	0
102723834	LOC102723834	0.455277	0.558404	0.363758	0.386202	0	0
102723844	LOC102723844	0.637404	0.243471	-0.355806	1.20208	0	0
102723853	LOC102723853	0.786376	0.129086	0.318968	-0.969847	0	0
102723863	102723863	0.743731	0.409838	-0.0917344	0.299644	0	0
102723864	LOC102723864	0.0180515	0.0115412	-0.75411	-1.17683	0	0
102723885	LOC102723885	0.75022	0.838452	-0.0507529	-0.0388953	0	0
102723892	LOC102723892	0.0779769	0.0112604	1.45237	3.09704	0	0
102723893	LOC102723893	0.3072	0.209986	-0.138925	-0.212162	0	0
102723897	LOC102723897	0.259041	0.0420558	0.774153	2.28812	0	0
102723901	LOC102723901	0.328856	0.290982	0.101975	0.117906	0	0
102723902	LOC102723902	0.00229479	0.76812	-0.292935	-0.0379514	0	0
102723908	LOC102723908	0.166181	0.749271	1.59788	0.42688	0	0
102723913	LOC102723913	0.426386	0.136673	-0.256561	-0.491505	0	0
102723919	LOC102723919	0.315962	0.0541586	-0.497596	1.41816	0	0
102723926	102723926	0.178571	0.161712	-0.901778	-1.34739	0	0
102723947	LOC102723947	0.277253	0.186446	-0.930418	-1.29662	0	0
102723954	LOC102723954	0.0143003	0.0138765	0.645935	0.690278	0	0
102723963	LOC102723963	0.330599	0.870339	1.02518	-0.182695	0	0
102723974	LOC102723974	0.152982	0.852845	-0.313782	0.0666599	0	0
102723983	LOC102723983	0.0359977	0.0887096	1.20054	0.930348	0	0
102723990	102723990	0.561411	0.467472	0.0704646	0.100318	0	0
102723992	102723992	0.994385	0.0219571	-0.00144733	0.450982	0	0
102723993	102723993	0.985132	0.350092	-0.0205601	0.782788	0	0
102723997	LOC102723997	0.641273	0.729382	0.368964	-0.298948	0	0
102724002	LOC102724002	0.900547	0.51231	-0.0313487	-0.194827	0	0
102724003	LOC102724003	0.115332	0.274508	1.37367	-0.682231	0	0
102724006	LOC102724006	0.591715	0.424269	-0.161405	-0.279525	0	0
102724009	LOC102724009	0.519806	0.321911	0.0811673	0.131422	0	0
102724011	LOC102724011	0.413889	0.192316	0.655307	1.28439	0	0
102724017	LOC102724017	8.99978e-05	0.0155158	-0.904437	-0.70675	0	0
102724023	LOC102724023	0.404397	0.276464	0.857645	1.26674	0	0
102724024	LOC102724024	0.109714	0.804419	-0.630213	-0.155543	0	0
102724026	LOC102724026	0.690771	0.180955	0.219884	0.815384	0	0
102724037	LOC102724037	0.613696	0.39901	0.134592	-0.214869	0	0
102724049	LOC102724049	0.998725	0.572899	0.000527153	0.221783	0	0
102724064	LOC102724064	0.45712	0.0985134	0.565516	-1.04142	0	0
102724075	LOC102724075	0.100958	0.0185569	1.29419	-1.60189	0	0
102724103	LOC102724103	0.94631	0.0719224	0.0541972	-1.01475	0	0
102724112	LOC102724112	0.591072	0.400005	0.275009	0.651977	0	0
102724121	LOC102724121	0.85933	0.546994	0.0544303	-0.230313	0	0
102724124	LOC102724124	0.0148029	0.257587	3.04505	1.3349	0	0
102724126	102724126	0.050729	0.108572	1.58047	1.40016	0	0
102724129	LOC102724129	7.56433e-05	2.17027e-05	0.351903	0.408511	0	0
102724131	102724131	0.840647	0.109012	-0.145129	-0.984476	0	0
102724133	LOC102724133	0.00615553	0.709058	0.446503	0.0774543	0	0
102724135	LOC102724135	0.981069	0.776264	0.0146675	-0.14093	0	0
102724138	LOC102724138	0.0150129	8.19188e-05	-0.408538	-0.763916	0	0
102724149	LOC102724149	0.000267158	0.0480417	-0.904439	-0.597284	0	0
102724153	LOC102724153	0.949914	0.317158	-0.033943	0.73624	0	0
102724156	LOC102724156	0.800078	0.0727081	0.143177	-0.935127	0	0
102724157	LOC102724157	0.0954275	0.859254	-1.35165	0.249682	0	0
102724159	LOC102724159	0.822414	0.269228	0.0830901	-0.413622	0	0
102724163	LOC102724163	5.44254e-06	4.01733e-05	0.735176	0.772699	0	0
102724164	LOC102724164	0.452947	0.856738	-0.171458	-0.0517541	0	0
102724169	LOC102724169	0.68084	0.965322	0.151485	0.0210927	0	0
102724170	LOC102724170	0.143107	0.161963	0.631163	0.831607	0	0
102724177	LOC102724177	0.946388	0.917725	-0.0388728	0.0657821	0	0
102724187	LOC102724187	0.816434	0.932963	-0.122687	0.0528734	0	0
102724196	LOC102724196	0.798651	0.177643	0.265115	1.63792	0	0
102724206	LOC102724206	0.460187	0.368675	0.988103	-1.30797	0	0
102724217	LOC102724217	0.0536764	0.798124	0.767494	0.123946	0	0
102724228	102724228	0.765281	0.244213	-0.324678	-0.965271	0	0
102724230	LOC102724230	0.849274	0.266874	0.0840062	0.7316	0	0
102724232	LOC102724232	0.0847473	0.0123721	-0.299354	0.704101	0	0
102724246	LOC102724246	0.472977	0.144269	0.519559	-0.98678	0	0
102724248	LOC102724248	0.212282	0.0117709	1.1497	2.51478	0	0
102724249	LOC102724249	0.48321	0.248833	-0.117423	0.270448	0	0
102724250	LOC102724250	0.315962	0.418989	0.301779	0.26261	0	0
102724252	LOC102724252	0.465807	0.410014	-0.391579	-0.481847	0	0
102724254	LOC102724254	0.362272	0.0596786	1.53947	-2.34907	0	0
102724258	LOC102724258	0.775295	0.0109188	-0.0627996	0.954958	0	0
102724259	LOC102724259	0.293258	0.414372	0.40365	-0.299817	0	0
102724273	LOC102724273	0.686103	0.0358668	-0.322771	-1.21309	0	0
102724281	LOC102724281	0.909787	0.135044	-0.14073	-1.10591	0	0
102724285	LOC102724285	0.43842	0.988902	-0.593961	-0.0165559	0	0
102724296	LOC102724296	0.287096	0.34361	-0.186859	0.265868	0	0
102724315	LOC102724315	0.135026	0.449016	-0.284707	-0.18424	0	0
102724316	SVIL-AS1	0.69952	0.5725	0.0379641	-0.0592481	0	0
102724322	LOC102724322	0.166408	0.155014	1.11905	1.34099	0	0
102724330	LOC102724330	0.106756	0.364768	1.03811	0.684123	0	0
102724336	LOC102724336	0.422373	0.224945	0.620966	-0.618883	0	0
102724342	LOC102724342	0.836363	0.197342	-0.0966752	-0.460155	0	0
102724343	LOC102724343	0.9898	0.616702	-0.0111411	0.485966	0	0
102724368	CELSR3-AS1	0.631303	0.121647	-0.328303	-0.947581	0	0
102724369	LOC102724369	0.902171	0.891755	0.0902378	0.0921599	0	0
102724376	LOC102724376	0.370655	0.835695	-0.567687	-0.176557	0	0
102724378	LOC102724378	0.100378	0.989712	1.77929	0.0148191	0	0
102724384	LOC102724384	0.276303	0.736661	0.67016	-0.194607	0	0
102724386	LINC01393	0.343227	0.57174	0.641958	0.561192	0	0
102724387	LOC102724387	0.70804	0.84822	0.21119	0.127044	0	0
102724391	LOC102724391	0.558171	0.590504	-0.356538	-0.38181	0	0
102724402	LOC102724402	0.29219	0.0188697	-1.06368	-2.33986	0	0
102724426	LOC102724426	0.684155	0.249577	-0.155658	-0.378377	0	0
102724445	LOC102724445	0.91199	0.137455	-0.0222064	0.33888	0	0
102724448	LOC102724448	0.00148682	0.112382	-0.634113	-0.362714	0	0
102724450	LOC102724450	0.0549671	0.681778	2.09332	-0.428256	0	0
102724451	LOC102724451	0.210259	0.397286	1.61188	1.4009	0	0
102724474	LOC102724474	0.413923	0.0988355	-0.290586	-0.638539	0	0
102724479	LOC102724479	0.0719799	0.945237	1.80221	0.0682326	0	0
102724483	LOC102724483	0.378201	0.138824	-0.166289	-0.311485	0	0
102724490	LOC102724490	0.258384	0.803353	1.42259	0.240582	0	0
102724499	102724499	0.922819	0.968026	-0.0572866	-0.030752	0	0
102724516	LOC102724516	0.00850247	0.450327	-0.403077	0.162013	0	0
102724517	LOC102724517	0.014014	0.545646	-1.34921	-0.364487	0	0
102724524	LOC102724524	0.874947	0.266415	0.0307583	-0.216893	0	0
102724528	LOC102724528	0.472977	0.599184	0.486955	-0.349433	0	0
102724532	LOC102724532	0.48066	0.615094	0.311877	0.285879	0	0
102724535	LOC102724535	0.184482	0.177997	-0.210585	-0.264382	0	0
102724537	LOC102724537	0.808147	0.774451	0.101375	-0.172884	0	0
102724542	LOC102724542	0.292847	0.282057	-0.556352	0.797226	0	0
102724549	LOC102724549	0.405711	0.991952	0.252961	0.00428481	0	0
102724552	LOC102724552	0.236248	0.578501	1.40921	-0.726071	0	0
102724554	LOC102724554	0.0115249	0.0339382	1.47563	1.17143	0	0
102724559	LOC102724559	0.209542	0.580798	1.57434	0.480564	0	0
102724571	LOC102724571	0.0553307	0.0960873	2.42742	1.96914	0	0
102724584	LOC102724584	0.422643	0.2791	0.923382	-0.964047	0	0
102724614	LOC102724614	0.0468645	0.7918	1.13928	0.171571	0	0
102724615	LOC102724615	0.954319	0.118535	-0.0677874	-0.870717	0	0
102724620	LOC102724620	0.825937	0.944241	0.132974	-0.047876	0	0
102724634	LOC102724634	0.618308	0.0107544	-0.188382	-0.765104	0	0
102724641	LOC102724641	0.246505	0.142957	-0.207366	-0.353289	0	0
102724660	LOC102724660	0.593953	0.145724	-0.413282	1.64023	0	0
102724685	LOC102724685	0.379641	0.431752	-0.298672	0.535273	0	0
102724705	LOC102724705	0.799012	0.872349	-0.114965	-0.0959461	0	0
102724708	LOC102724708	0.35098	0.303625	0.768195	-0.890262	0	0
102724709	LOC102724709	0.199246	0.76374	1.10754	-0.258348	0	0
102724730	LOC102724730	0.0223061	0.960108	2.65064	0.0433312	0	0
102724733	LOC102724733	0.4228	0.0362323	-0.328658	-0.870086	0	0
102724748	LOC102724748	0.463967	0.0259541	0.474724	2.11392	0	0
102724752	LOC102724752	0.242043	0.116364	-0.2013	-0.325356	0	0
102724757	LOC102724757	0.180005	0.227274	1.21896	0.835803	0	0
102724765	LOC102724765	0.470395	0.136875	0.612439	1.89753	0	0
102724770	LOC102724770	0.925501	0.867237	-0.0931889	-0.233785	0	0
102724782	LOC102724782	0.288473	0.309901	0.467994	0.531319	0	0
102724791	LOC102724791	0.714795	0.131273	0.160913	-0.646634	0	0
102724800	LOC102724800	0.139113	0.348969	1.22716	1.02567	0	0
102724805	LOC102724805	0.0552521	0.410062	1.96219	1.11215	0	0
102724814	LOC102724814	0.837103	0.994352	0.042667	0.0016231	0	0
102724827	MIATNB	0.261799	0.943821	0.7299	-0.0543297	0	0
102724829	LOC102724829	0.0943197	0.770548	1.40784	0.292168	0	0
102724833	LOC102724833	0.541234	0.00497064	-0.102638	-0.523031	0	0
102724858	LOC102724858	0.89376	0.989417	0.108601	0.0178493	0	0
102724867	LOC102724867	0.0632381	0.19824	0.854663	0.712216	0	0
102724872	LOC102724872	0.504019	0.933209	-0.408462	-0.0505328	0	0
102724873	102724873	0.844176	0.266758	-0.0706466	-0.391184	0	0
102724881	LOC102724881	0.887004	0.503029	0.100029	-0.445995	0	0
102724884	LOC102724884	0.0660174	0.00961022	0.340177	0.667262	0	0
102724889	LOC102724889	0.501141	0.798564	0.574743	0.267797	0	0
102724905	LOC102724905	0.497668	0.0919454	-0.284776	1.02683	0	0
102724911	LOC102724911	0.230762	0.0188321	-0.313172	-0.681905	0	0
102724927	LOC102724927	0.595153	0.184832	-0.220296	0.755661	0	0
102724935	LOC102724935	0.377269	0.674546	0.449921	0.251805	0	0
102724943	LOC102724943	0.0106237	0.0447692	0.700728	0.589061	0	0
102724965	LOC102724965	0.186019	0.299622	0.581702	0.486332	0	0
102724967	LOC102724967	0.0478543	0.000511687	0.379855	0.951628	0	0
102724976	LOC102724976	0.166419	0.0967097	1.93429	-1.28559	0	0
102724984	LOC102724984	0.864609	0.670898	-0.0401077	-0.110679	0	0
102724985	LOC102724985	0.00474889	0.00112996	0.213903	0.276912	0	0
102724991	LOC102724991	0.921301	0.156616	0.0475376	-0.559509	0	0
102724993	LOC102724993	0.719655	0.133424	-0.254826	-0.939075	0	0
102724997	LOC102724997	0.0357864	0.685957	2.29205	-0.351576	0	0
102725015	LOC102725015	0.0536044	0.968026	2.19681	-0.0413559	0	0
102725016	LOC102725016	0.921301	0.156616	0.0475376	-0.559509	0	0
102725017	LOC102725017	0.310637	0.946518	-0.675537	-0.0463927	0	0
102725027	LOC102725027	0.0536044	0.968026	2.19681	-0.0413559	0	0
102725029	LOC102725029	0.0536044	0.968026	2.19681	-0.0413559	0	0
102725031	LOC102725031	0.0536044	0.968026	2.19681	-0.0413559	0	0
102725034	LOC102725034	0.0536044	0.968026	2.19681	-0.0413559	0	0
102725035	LOC102725035	0.0357864	0.685957	2.29205	-0.351576	0	0
102725036	LOC102725036	0.814007	0.254489	0.183847	0.957348	0	0
102725040	LOC102725040	0.814007	0.254489	0.183847	0.957348	0	0
102725044	LOC102725044	0.442082	0.051394	0.473743	1.67705	0	0
102725052	LOC102725052	0.155869	0.987934	1.63058	-0.0288806	0	0
102725093	LOC102725093	0.532374	0.813617	-0.342873	-0.173588	0	0
102725095	LOC102725095	0.998505	0.919765	0.00198868	0.055907	0	0
102725096	LOC102725096	5.08479e-05	0.000190464	0.518268	0.501448	0	0
102725097	LOC102725097	0.416859	0.219962	0.115474	0.205071	0	0
102725099	LOC102725099	0.732451	0.0427279	0.263302	-1.5047	0	0
102725124	LOC102725124	0.887881	0.327594	-0.0503163	-0.273472	0	0
102725125	LOC102725125	0.827871	0.917907	0.166576	-0.0671354	0	0
102725126	LOC102725126	0.822449	0.391148	0.047754	0.189566	0	0
102725134	LOC102725134	0.872101	0.876896	-0.103549	0.0946142	0	0
102725138	LOC102725138	0.872486	0.120415	0.0346472	0.392878	0	0
102725146	LOC102725146	0.185832	0.944197	0.369344	-0.0259569	0	0
102725147	LOC102725147	0.093599	0.0252324	-0.790818	-1.1696	0	0
102725153	LOC102725153	0.212235	0.00713141	-0.10043	-0.236357	0	0
102725156	LOC102725156	0.454147	0.0998506	0.6743	-1.2804	0	0
102725166	LOC102725166	0.252322	0.637641	0.331226	0.13823	0	0
102725167	LOC102725167	0.0760581	0.0807392	1.88907	1.92091	0	0
102725172	LOC102725172	0.0932914	0.0104703	0.500637	1.12291	0	0
102725185	LOC102725185	0.00071322	0.00392983	-0.426416	-0.414427	0	0
102725194	LOC102725194	0.439029	0.496079	0.93225	-0.482907	0	0
102725197	LOC102725197	0.21009	0.0346278	-1.02466	-1.68454	0	0
102725201	LOC102725201	0.826974	0.677071	0.0759316	-0.177757	0	0
102725207	LOC102725207	0.0318368	0.949879	2.68119	0.0999615	0	0
102725214	LOC102725214	0.43123	0.0237731	-0.214459	-0.782096	0	0
102725216	LOC102725216	0.857526	0.248038	-0.0771045	0.47971	0	0
102725218	LOC102725218	0.117668	0.677071	0.207545	-0.0673544	0	0
102725221	LOC102725221	0.758345	0.768574	0.11921	0.110161	0	0
102725231	LOC102725231	0.960075	0.0657506	-0.047511	1.7341	0	0
102725232	LOC102725232	0.0386412	0.0241963	-0.398313	-0.638658	0	0
102725253	LOC102725253	0.0361336	0.139865	-1.23132	-1.00284	0	0
102725263	LOC102725263	0.634898	0.0188687	-0.378921	2.65759	0	0
102725275	LOC102725275	0.943453	0.946956	0.0866562	-0.0679822	0	0
102725277	LOC102725277	0.18262	0.0110751	-0.400046	-0.916021	0	0
102725278	LOC102725278	0.442082	0.051394	0.473743	1.67705	0	0
102725281	LOC102725281	0.452276	0.0442071	0.575229	-1.47478	0	0
102725292	LOC102725292	0.210478	0.45049	0.260818	0.165352	0	0
102725300	LOC102725300	0.117668	0.677071	0.207545	-0.0673544	0	0
102725302	LOC102725302	0.0386412	0.0241963	-0.398313	-0.638658	0	0
102725307	LOC102725307	0.434047	0.117641	0.3264	0.857901	0	0
102725326	LOC102725326	0.111033	0.18409	0.88778	-0.553479	0	0
102725328	LOC102725328	0.717654	0.882772	0.0781813	0.0423669	0	0
102725329	LOC102725329	0.81503	0.983804	0.307361	0.0371594	0	0
102725330	LOC102725330	0.00541088	0.078533	-0.441278	-0.327738	0	0
102725331	LOC102725331	0.924731	0.276891	0.0205726	0.276681	0	0
102725343	LOC102725343	0.244173	0.0505728	0.394989	0.767618	0	0
102725351	LOC102725351	0.822684	0.0982616	-0.0954944	-0.635257	0	0
102725357	LOC102725357	0.180737	0.0496744	-0.784416	-1.11581	0	0
102725359	LOC102725359	0.950681	0.504951	0.0946098	-0.74268	0	0
102725361	LOC102725361	0.758345	0.768574	0.11921	0.110161	0	0
102725377	LOC102725377	0.305143	0.324239	0.998104	0.840172	0	0
102725395	LOC102725395	0.383956	0.0605658	-0.411249	-0.756229	0	0
102725402	LOC102725402	0.416859	0.219962	0.115474	0.205071	0	0
102725411	LOC102725411	0.826974	0.677071	0.0759316	-0.177757	0	0
102725413	LOC102725413	0.887881	0.327594	-0.0503163	-0.273472	0	0
102725421	LOC102725421	0.609881	0.180719	-0.162147	-0.423594	0	0
102725427	LOC102725427	0.768625	0.824121	0.142558	0.127928	0	0
102725431	LOC102725431	0.0995694	0.737277	-0.429083	-0.117787	0	0
102725432	LOC102725432	0.588093	0.248941	-0.413805	-0.95326	0	0
102725433	LOC102725433	0.032662	0.250515	-0.450158	-0.298545	0	0
102725436	LOC102725436	0.405505	0.0698944	0.203292	0.523362	0	0
102725445	LOC102725445	0.628247	0.88676	0.133515	-0.0530276	0	0
102725457	LOC102725457	0.0408775	0.933756	1.39617	-0.0598926	0	0
102725459	LOC102725459	0.612749	0.779585	-0.24236	-0.198588	0	0
102725479	LOC102725479	0.190111	0.433846	1.03822	-0.557909	0	0
102725488	LOC102725488	0.224355	0.827833	1.75735	0.308639	0	0
102725496	LOC102725496	0.220266	0.351834	1.19389	-1.02083	0	0
102725509	LINC01232	0.641024	0.362023	0.176686	0.39755	0	0
102725511	LOC102725511	0.198087	0.6622	1.56316	-0.408813	0	0
102725516	LOC102725516	0.969687	0.937463	-0.0157469	0.0372502	0	0
102725520	LOC102725520	0.209839	0.0268159	0.314506	1.06271	0	0
102725522	LOC102725522	0.428933	0.0108946	-0.111201	-0.399798	0	0
102725541	ELDR	0.163803	0.44072	0.959661	0.723293	0	0
10273	STUB1	0.055326	0.00261687	-0.211144	-0.355038	0	0
10274	STAG1	0.151414	0.258217	-0.117899	0.106584	0	0
10276	NET1	0.918393	0.0284084	-0.0114376	0.257732	0	0
10277	UBE4B	0.00806309	0.000221674	-0.191968	-0.321217	0	0
10279	PRSS16	0.59729	0.0238676	-0.350076	1.95629	0	0
1028	CDKN1C	1.26591e-05	1.02515e-05	0.475754	0.566242	0	0
[truncated: 13,103 more rows]
